# Supplementary material for: The extent, frequency and ecological functions of food wasting by parrots
Source: Sci Rep. 2019 Oct 24;9:15280. doi: 10.1038/s41598-019-51430-3 (PMC6813306; doi:10.1038/s41598-019-51430-3)
Supplement: Supplementary file 2 — Dataset 1 [file 41598_2019_51430_MOESM2_ESM.xlsx]

## Sheet: Experiment
species	weight	region	number individuals cage	experiment id	food	fasting	% food wasted
Amazona tucumana	320	Neotropical	2	59	sunflower seeds	0	4.34783
Amazona tucumana	320	Neotropical	2	59	sunflower seeds	0	6.25
Amazona tucumana	320	Neotropical	2	59	sunflower seeds	0	3.10559
Amazona tucumana	320	Neotropical	2	59	sunflower seeds	0	2.7933
Amazona albifrons	240	Neotropical	2	1	sunflower seeds	0	1
Myiopsitta monachus	134	Neotropical	2	60	sunflower seeds	0	11.3333
Myiopsitta monachus	134	Neotropical	2	60	sunflower seeds	0	10.6383
Myiopsitta monachus	134	Neotropical	2	60	sunflower seeds	0	15.5378
Myiopsitta monachus	134	Neotropical	2	60	sunflower seeds	0	11.9231
Myiopsitta monachus	134	Neotropical	2	60	sunflower seeds	0	12.938
Myiopsitta monachus	134	Neotropical	2	60	sunflower seeds	0	8.82353
Psittacula krameri	128	Indomalayan	2	61	sunflower seeds	0	12.6667
Psittacula krameri	128	Indomalayan	2	61	sunflower seeds	0	5.05618
Psittacula krameri	128	Indomalayan	2	61	sunflower seeds	0	3.7594
Psittacula krameri	128	Indomalayan	2	61	sunflower seeds	0	5.06329
Psittacula krameri	128	Indomalayan	2	61	sunflower seeds	0	5.12821
Psittacula krameri	128	Indomalayan	2	61	sunflower seeds	0	8.54701
Nymphicus hollandicus	90	Australasia	1	63	sunflower seeds	0	38.8889
Pyrrhura cruentata	90	Neotropical	2	2	sunflower seeds	0	10.0629
Pyrrhura molinae	70	Neotropical	1	64	sunflower seeds	0	6.06061
Brotogeris cyanoptera	65	Neotropical	2	62	sunflower seeds	0	12.4378
Brotogeris cyanoptera	65	Neotropical	2	62	sunflower seeds	0	18.4615
Brotogeris cyanoptera	65	Neotropical	2	62	sunflower seeds	0	16.129
Brotogeris cyanoptera	65	Neotropical	2	62	sunflower seeds	0	10.2041
Brotogeris cyanoptera	65	Neotropical	2	62	sunflower seeds	0	7.82609
Brotogeris cyanoptera	65	Neotropical	2	62	sunflower seeds	0	7.6087
Psilopsiagon aymara	45	Neotropical	2	3	sunflower seeds	0	5.74713
Agapornis taranta	40	Afrotropical	2	5	sunflower seeds	1	0.425532
Agapornis taranta	40	Afrotropical	2	5	sunflower seeds	0	20.3125
Agapornis taranta	40	Afrotropical	2	5	sunflower seeds	1	11.2
Agapornis taranta	40	Afrotropical	2	5	sunflower seeds	1	7.6
Agapornis taranta	40	Afrotropical	2	5	sunflower seeds	1	4.4
Psittacus erithacus	400	Afrotropical	1	57	millet	0	29.6296
Psittacus erithacus	400	Afrotropical	1	58	millet	0	33.3333
Poicephalus robustus	355	Afrotropical	1	56	millet	0	40
Cyanoliseus patagonus	269	Neotropical	2	47	millet	0	16
Cyanoliseus patagonus	269	Neotropical	2	47	millet	1	14
Cyanoliseus patagonus	269	Neotropical	2	47	millet	1	10
Cyanoliseus patagonus	269	Neotropical	2	47	millet	0	40
Amazona albifrons	240	Neotropical	2	1	millet	0	25
Amazona albifrons	240	Neotropical	2	1	millet	0	11.5
Amazona albifrons	240	Neotropical	2	1	millet	0	6
Pyrrhura cruentata	90	Neotropical	2	2	millet	0	34.4444
Pyrrhura cruentata	90	Neotropical	2	2	millet	0	3.76344
Amazona albifrons	240	Neotropical	2	1	millet	0	1
Amazona albifrons	240	Neotropical	2	1	millet	0	1.5
Amazona albifrons	240	Neotropical	2	1	millet	0	2
Psittacula alexandri	156	Indomalayan	1	6	millet	1	18.1818
Agapornis taranta	40	Afrotropical	2	5	millet	0	15.534
Agapornis taranta	40	Afrotropical	2	5	millet	1	14.4144
Agapornis taranta	40	Afrotropical	2	5	millet	1	15.3846
Agapornis taranta	40	Afrotropical	2	5	millet	1	6.62252
Amazona oratrix	500	Neotropical	2	48	alpist	0	11.4286
Amazona oratrix	500	Neotropical	2	48	alpist	1	18.5714
Amazona oratrix	500	Neotropical	2	48	alpist	1	12
Amazona oratrix	500	Neotropical	2	48	alpist	1	15.4696
Amazona oratrix	500	Neotropical	2	48	alpist	0	17.7778
Amazona oratrix	500	Neotropical	2	48	alpist	0	14.4444
Amazona oratrix	500	Neotropical	2	48	alpist	1	14.1304
Amazona oratrix	500	Neotropical	2	48	alpist	0	16.8539
Amazona oratrix	500	Neotropical	2	48	alpist	0	14.4444
Amazona oratrix	500	Neotropical	2	48	alpist	1	16.3636
Eclectus roratus	475	Australasia	2	38	alpist	0	17
Eclectus roratus	475	Australasia	2	38	alpist	0	18.3333
Eclectus roratus	475	Australasia	2	38	alpist	0	17.6263
Eclectus roratus	475	Australasia	2	38	alpist	0	18.3288
Eclectus roratus	475	Australasia	2	38	alpist	1	22.6667
Eclectus roratus	475	Australasia	2	38	alpist	1	15.2381
Eclectus roratus	475	Australasia	2	39	alpist	0	10.3255
Eclectus roratus	475	Australasia	2	39	alpist	0	8.7
Eclectus roratus	475	Australasia	2	39	alpist	0	10.241
Eclectus roratus	475	Australasia	2	39	alpist	0	17.3913
Eclectus roratus	475	Australasia	2	39	alpist	1	14.6542
Eclectus roratus	475	Australasia	2	39	alpist	0	8.13449
Amazona tucumana	320	Neotropical	2	59	alpist	0	7.17131
Amazona tucumana	320	Neotropical	2	59	alpist	0	2.05882
Amazona barbadensis	270	Neotropical	2	44	alpist	0	11.8388
Amazona barbadensis	270	Neotropical	2	44	alpist	0	12.7778
Amazona barbadensis	270	Neotropical	2	44	alpist	1	5.4878
Amazona barbadensis	270	Neotropical	2	44	alpist	0	11.6883
Amazona barbadensis	270	Neotropical	2	44	alpist	0	6.38298
Amazona barbadensis	270	Neotropical	2	44	alpist	0	5.60093
Pionus senilis	211	Neotropical	1	50	alpist	0	34.7826
Pionus senilis	211	Neotropical	1	50	alpist	0	24.3902
Pionus senilis	211	Neotropical	1	50	alpist	0	25.8065
Pionus senilis	211	Neotropical	1	50	alpist	0	26
Pionus senilis	211	Neotropical	1	50	alpist	1	34
Pionus senilis	211	Neotropical	1	50	alpist	1	42.3729
Pionus senilis	211	Neotropical	1	50	alpist	0	35.7143
Pionus senilis	211	Neotropical	1	50	alpist	0	30.2326
Pionus senilis	211	Neotropical	1	50	alpist	0	25.5319
Pionus senilis	211	Neotropical	1	50	alpist	1	23.1707
Psittacula alexandri	156	Indomalayan	3	32	alpist	1	6
Pionites melanocephalus	150	Neotropical	2	49	alpist	0	14.2857
Pionites melanocephalus	150	Neotropical	2	49	alpist	1	13.3333
Pionites melanocephalus	150	Neotropical	2	49	alpist	1	14
Pionites melanocephalus	150	Neotropical	2	49	alpist	1	21.1765
Pionites melanocephalus	150	Neotropical	2	49	alpist	0	27.4725
Pionites melanocephalus	150	Neotropical	2	49	alpist	0	28
Pionites melanocephalus	150	Neotropical	2	49	alpist	1	17
Pionites melanocephalus	150	Neotropical	2	49	alpist	1	24.1667
Pionites melanocephalus	150	Neotropical	2	49	alpist	1	17.757
Pionites melanocephalus	150	Neotropical	2	49	alpist	0	38
Psittacula krameri	128	Indomalayan	1	55	alpist	0	13.6364
Psittacula krameri	128	Indomalayan	1	55	alpist	0	15.625
Psittacula krameri	128	Indomalayan	1	55	alpist	0	12
Poicephalus senegalus	119	Afrotropical	2	54	alpist	0	11.6279
Poicephalus senegalus	119	Afrotropical	2	54	alpist	0	9.75
Poicephalus senegalus	119	Afrotropical	2	54	alpist	1	2.5641
Pyrrhura cruentata	90	Neotropical	2	23	alpist	0	25.4958
Pyrrhura cruentata	90	Neotropical	2	23	alpist	1	6.49351
Pyrrhura perlata	90	Neotropical	2	31	alpist	0	72.5926
Pyrrhura perlata	90	Neotropical	2	31	alpist	0	52.5926
Pyrrhura perlata	90	Neotropical	2	31	alpist	0	40.1639
Pyrrhura perlata	90	Neotropical	2	31	alpist	0	58.8235
Pyrrhura perlata	90	Neotropical	2	31	alpist	0	40
Psittacula cyanocephala	73	Indomalayan	3	18	alpist	1	11.3333
Psittacula cyanocephala	73	Indomalayan	3	18	alpist	1	8.4
Psittacula cyanocephala	73	Indomalayan	3	18	alpist	1	13.75
Psittacula cyanocephala	73	Indomalayan	3	18	alpist	0	20.7692
Psittacula cyanocephala	73	Indomalayan	3	18	alpist	0	9.55882
Psittacula cyanocephala	73	Indomalayan	3	18	alpist	0	25.8389
Psittacus erithacus	400	Afrotropical	2	68	alpist	0	23.0769
Psittacus erithacus	400	Afrotropical	2	68	alpist	0	43.299
Psittacus erithacus	400	Afrotropical	2	68	alpist	0	10.5263
Psittacus erithacus	400	Afrotropical	2	68	alpist	0	16.0494
Psittacus erithacus	400	Afrotropical	2	68	alpist	0	13.4146
Amazona finschi	325	Neotropical	1	53	alpist	0	6.49351
Amazona finschi	325	Neotropical	1	53	alpist	1	11.1111
Amazona finschi	325	Neotropical	1	53	alpist	0	4.7619
Amazona finschi	325	Neotropical	1	53	alpist	0	5
Amazona finschi	325	Neotropical	1	53	alpist	1	5
Amazona finschi	325	Neotropical	1	53	alpist	1	7.5
Amazona finschi	325	Neotropical	1	53	alpist	1	6.25
Cyanoliseus patagonus	269	Neotropical	2	47	alpist	0	15.0376
Cyanoliseus patagonus	269	Neotropical	2	47	alpist	1	11.6279
Cyanoliseus patagonus	269	Neotropical	2	47	alpist	0	10
Cyanoliseus patagonus	269	Neotropical	2	47	alpist	0	11.2676
Cyanoliseus patagonus	269	Neotropical	2	47	alpist	0	5.40541
Cyanoliseus patagonus	269	Neotropical	2	47	alpist	0	8
Alisterus scapularis	235	Australasia	2	34	alpist	1	25.6
Alisterus scapularis	235	Australasia	2	34	alpist	1	41.7857
Alisterus scapularis	235	Australasia	2	34	alpist	0	44.0816
Alisterus scapularis	235	Australasia	2	34	alpist	0	28
Alisterus scapularis	235	Australasia	2	34	alpist	0	26.8638
Alisterus scapularis	235	Australasia	2	37	alpist	0	45.1327
Alisterus scapularis	235	Australasia	2	37	alpist	0	41.3019
Alisterus scapularis	235	Australasia	2	37	alpist	1	34.1259
Alisterus scapularis	235	Australasia	2	37	alpist	0	41.535
Alisterus scapularis	235	Australasia	2	37	alpist	0	32.1602
Alisterus scapularis	235	Australasia	2	37	alpist	0	41.9016
Alisterus scapularis	235	Australasia	2	37	alpist	0	38.251
Aratinga mitrata	220	Neotropical	2	40	alpist	0	15.2381
Aratinga mitrata	220	Neotropical	2	40	alpist	0	10
Aratinga mitrata	220	Neotropical	2	40	alpist	0	11.3065
Aratinga mitrata	220	Neotropical	2	40	alpist	0	19.4444
Aratinga mitrata	220	Neotropical	2	40	alpist	0	11.5839
Aratinga mitrata	220	Neotropical	2	40	alpist	0	14.9551
Psittacula alexandri	156	Indomalayan	1	6	alpist	0	36.1502
Psittacula alexandri	156	Indomalayan	3	32	alpist	1	7.20721
Psittacula alexandri	156	Indomalayan	3	32	alpist	0	6.8306
Psittacula alexandri	156	Indomalayan	3	32	alpist	0	12.3596
Psittacula alexandri	156	Indomalayan	3	32	alpist	0	13.1579
Psittacula alexandri	156	Indomalayan	3	32	alpist	0	12.2642
Aratinga jandaya	133	Neotropical	2	43	alpist	0	11.4504
Aratinga jandaya	133	Neotropical	2	43	alpist	0	14
Aratinga jandaya	133	Neotropical	2	43	alpist	0	14.4681
Aratinga jandaya	133	Neotropical	2	43	alpist	0	7.5
Aratinga jandaya	133	Neotropical	2	43	alpist	0	13.4
Aratinga jandaya	133	Neotropical	2	43	alpist	0	15.7895
Aratinga jandaya	133	Neotropical	2	43	alpist	0	14.0351
Aratinga jandaya	133	Neotropical	2	43	alpist	0	15.1899
Aratinga jandaya	133	Neotropical	2	43	alpist	1	10.274
Aratinga jandaya	133	Neotropical	2	43	alpist	1	10.223
Aratinga solstitialis	125	Neotropical	2	42	alpist	0	19.9005
Aratinga solstitialis	125	Neotropical	2	42	alpist	0	17.6471
Aratinga solstitialis	125	Neotropical	2	42	alpist	0	12.766
Aratinga solstitialis	125	Neotropical	2	42	alpist	0	19.5652
Aratinga solstitialis	125	Neotropical	2	42	alpist	0	18
Aratinga solstitialis	125	Neotropical	2	42	alpist	0	18.6441
Aratinga solstitialis	125	Neotropical	2	42	alpist	0	20.9459
Aratinga solstitialis	125	Neotropical	2	42	alpist	1	18.75
Aratinga solstitialis	125	Neotropical	2	42	alpist	1	17.3267
Aratinga solstitialis	125	Neotropical	2	42	alpist	0	19.4
Poicephalus senegalus	119	Afrotropical	1	51	alpist	0	22.8426
Poicephalus senegalus	119	Afrotropical	1	51	alpist	0	25.2174
Poicephalus senegalus	119	Afrotropical	1	51	alpist	0	33.3333
Poicephalus senegalus	119	Afrotropical	1	51	alpist	0	35
Poicephalus senegalus	119	Afrotropical	1	51	alpist	0	20
Poicephalus senegalus	119	Afrotropical	1	51	alpist	1	36
Poicephalus senegalus	119	Afrotropical	1	51	alpist	1	31.6667
Poicephalus senegalus	119	Afrotropical	1	51	alpist	1	36.6667
Poicephalus senegalus	119	Afrotropical	1	51	alpist	1	26.6667
Poicephalus senegalus	119	Afrotropical	1	51	alpist	1	30
Nymphicus hollandicus	90	Australasia	1	52	alpist	0	11.1111
Nymphicus hollandicus	90	Australasia	1	52	alpist	0	9.80392
Nymphicus hollandicus	90	Australasia	1	52	alpist	0	15.873
Nymphicus hollandicus	90	Australasia	1	52	alpist	0	11.3636
Nymphicus hollandicus	90	Australasia	1	52	alpist	0	7.29927
Nymphicus hollandicus	90	Australasia	1	63	alpist	0	7.6087
Nymphicus hollandicus	90	Australasia	1	63	alpist	0	10
Nymphicus hollandicus	90	Australasia	1	63	alpist	0	5.88235
Nymphicus hollandicus	90	Australasia	1	63	alpist	0	3.4188
Pyrrhura cruentata	90	Neotropical	2	23	alpist	0	19.0678
Pyrrhura cruentata	90	Neotropical	2	23	alpist	0	32.0513
Pyrrhura cruentata	90	Neotropical	2	23	alpist	0	23.8953
Pyrrhura molinae	70	Neotropical	1	64	alpist	0	10
Pyrrhura molinae	70	Neotropical	1	64	alpist	0	3.62319
Pyrrhura molinae	70	Neotropical	1	64	alpist	0	5.04202
Pyrrhura molinae	70	Neotropical	1	64	alpist	0	6.15385
Lathamus discolor	61	Australasia	2	36	alpist	0	13.0435
Lathamus discolor	61	Australasia	2	36	alpist	0	20.0893
Lathamus discolor	61	Australasia	2	36	alpist	0	18
Lathamus discolor	61	Australasia	2	36	alpist	1	7.92453
Lathamus discolor	61	Australasia	2	36	alpist	0	17.6871
Lathamus discolor	61	Australasia	2	36	alpist	0	14.9206
Lathamus discolor	61	Australasia	2	36	alpist	0	11.0629
Lathamus discolor	61	Australasia	2	36	alpist	0	12.3656
Psephotus varius	60	Australasia	1	17	alpist	1	26.4935
Psephotus varius	60	Australasia	1	17	alpist	0	12.6667
Psephotus varius	60	Australasia	1	17	alpist	1	27.972
Psephotus varius	60	Australasia	1	17	alpist	0	22.7273
Psephotus varius	60	Australasia	2	29	alpist	0	37.3626
Psephotus varius	60	Australasia	2	29	alpist	0	32.4324
Psephotus varius	60	Australasia	2	29	alpist	0	28.75
Psephotus varius	60	Australasia	2	29	alpist	0	23.2975
Psephotus varius	60	Australasia	2	30	alpist	0	26.0241
Psephotus varius	60	Australasia	2	30	alpist	0	33.8323
Psephotus varius	60	Australasia	2	30	alpist	0	24
Psephotus varius	60	Australasia	2	30	alpist	0	36.0465
Psephotus dissimilis	55	Australasia	2	15	alpist	0	18.429
Psephotus dissimilis	55	Australasia	2	15	alpist	0	23.5294
Psephotus dissimilis	55	Australasia	2	15	alpist	0	13.4921
Psephotus dissimilis	55	Australasia	2	15	alpist	0	13.0584
Psephotus dissimilis	55	Australasia	2	15	alpist	0	15.674
Psephotus dissimilis	55	Australasia	2	15	alpist	1	22.8311
Psephotus dissimilis	55	Australasia	2	15	alpist	0	13.7026
Psephotus dissimilis	55	Australasia	2	35	alpist	0	18
Psephotus dissimilis	55	Australasia	2	35	alpist	0	24.8619
Psephotus dissimilis	55	Australasia	2	35	alpist	0	29.3333
Psephotus dissimilis	55	Australasia	2	35	alpist	1	13.4146
Psephotus dissimilis	55	Australasia	2	35	alpist	0	16.3265
Psephotus dissimilis	55	Australasia	2	35	alpist	0	18.8732
Psephotus dissimilis	55	Australasia	2	35	alpist	0	13.1707
Pyrrhura griseipectus	51	Neotropical	2	16	alpist	1	22.5
Pyrrhura griseipectus	51	Neotropical	2	16	alpist	1	20.9302
Pyrrhura griseipectus	51	Neotropical	2	16	alpist	0	31.2195
Pyrrhura griseipectus	51	Neotropical	2	16	alpist	0	18.6
Pyrrhura griseipectus	51	Neotropical	2	16	alpist	0	30.4124
Pyrrhura griseipectus	51	Neotropical	2	20	alpist	0	32
Pyrrhura griseipectus	51	Neotropical	2	20	alpist	0	39
Pyrrhura griseipectus	51	Neotropical	2	20	alpist	1	35.1579
Pyrrhura griseipectus	51	Neotropical	2	20	alpist	1	40.0552
Pyrrhura griseipectus	51	Neotropical	2	20	alpist	0	36.1878
Pyrrhura griseipectus	51	Neotropical	2	20	alpist	0	28.8
Pyrrhura griseipectus	51	Neotropical	2	45	alpist	0	27.5
Pyrrhura griseipectus	51	Neotropical	2	45	alpist	0	31.9277
Pyrrhura griseipectus	51	Neotropical	2	45	alpist	0	50
Pyrrhura griseipectus	51	Neotropical	2	45	alpist	0	26.8041
Pyrrhura griseipectus	51	Neotropical	2	46	alpist	0	28.25
Pyrrhura griseipectus	51	Neotropical	2	46	alpist	0	32.6667
Pyrrhura griseipectus	51	Neotropical	2	46	alpist	0	37.931
Pyrrhura griseipectus	51	Neotropical	2	46	alpist	0	20
Bolborhynchus lineola	47	Neotropical	2	7	alpist	1	18.3908
Bolborhynchus lineola	47	Neotropical	2	7	alpist	1	25.6
Bolborhynchus lineola	47	Neotropical	2	7	alpist	1	18.2
Bolborhynchus lineola	47	Neotropical	2	7	alpist	1	19.2825
Bolborhynchus lineola	47	Neotropical	2	7	alpist	1	20.0472
Bolborhynchus lineola	47	Neotropical	2	7	alpist	0	30.735
Bolborhynchus lineola	47	Neotropical	2	8	alpist	1	20.7373
Bolborhynchus lineola	47	Neotropical	2	8	alpist	1	14.1921
Bolborhynchus lineola	47	Neotropical	2	8	alpist	1	15.1741
Bolborhynchus lineola	47	Neotropical	2	8	alpist	1	15.5807
Bolborhynchus lineola	47	Neotropical	2	8	alpist	0	29.8795
Bolborhynchus lineola	47	Neotropical	2	8	alpist	0	16.7139
Neophema elegans	46	Australasia	2	21	alpist	0	26.1905
Neophema elegans	46	Australasia	2	21	alpist	0	20.6989
Neophema elegans	46	Australasia	2	21	alpist	0	20.2703
Neophema elegans	46	Australasia	2	21	alpist	0	13.913
Neophema elegans	46	Australasia	2	21	alpist	0	25.5319
Neophema elegans	46	Australasia	2	21	alpist	0	19.3548
Neophema elegans	46	Australasia	2	22	alpist	0	33.9367
Neophema elegans	46	Australasia	2	22	alpist	0	23.1915
Neophema elegans	46	Australasia	2	22	alpist	0	21.4442
Neophema elegans	46	Australasia	2	22	alpist	0	26.9316
Neophema elegans	46	Australasia	2	22	alpist	0	35.4467
Neophema elegans	46	Australasia	2	22	alpist	0	26.0771
Agapornis personatus	45	Afrotropical	2	66	alpist	0	40
Agapornis personatus	45	Afrotropical	2	66	alpist	0	25
Agapornis personatus	45	Afrotropical	2	66	alpist	0	11.1111
Agapornis personatus	45	Afrotropical	2	66	alpist	0	10
Agapornis personatus	45	Afrotropical	2	66	alpist	0	10
Agapornis personatus	45	Afrotropical	2	67	alpist	0	41.6667
Agapornis personatus	45	Afrotropical	2	67	alpist	0	27.2727
Agapornis personatus	45	Afrotropical	2	67	alpist	0	18.75
Agapornis personatus	45	Afrotropical	2	67	alpist	0	23.3333
Agapornis personatus	45	Afrotropical	2	67	alpist	0	8.33333
Neopsephotus bourkii	45	Australasia	3	27	alpist	0	20.0599
Neopsephotus bourkii	45	Australasia	3	27	alpist	0	23.4807
Neopsephotus bourkii	45	Australasia	3	27	alpist	0	31.4
Neopsephotus bourkii	45	Australasia	3	27	alpist	1	18.8442
Neopsephotus bourkii	45	Australasia	2	28	alpist	0	42.8169
Neopsephotus bourkii	45	Australasia	2	28	alpist	0	40.9836
Neopsephotus bourkii	45	Australasia	2	28	alpist	0	23.2
Neopsephotus bourkii	45	Australasia	2	28	alpist	1	37.2272
Psilopsiagon aymara	45	Neotropical	2	3	alpist	0	10.5263
Psilopsiagon aymara	45	Neotropical	2	3	alpist	0	10.3687
Psilopsiagon aymara	45	Neotropical	2	24	alpist	0	45.1948
Psilopsiagon aymara	45	Neotropical	2	24	alpist	0	65.8537
Psilopsiagon aymara	45	Neotropical	2	24	alpist	0	40.8
Psilopsiagon aymara	45	Neotropical	2	24	alpist	1	46
Psilopsiagon aymara	45	Neotropical	2	24	alpist	1	38
Psilopsiagon aymara	45	Neotropical	2	24	alpist	1	47.139
Psilopsiagon aymara	45	Neotropical	2	24	alpist	0	49.0099
Psilopsiagon aymara	45	Neotropical	2	33	alpist	0	70
Psilopsiagon aymara	45	Neotropical	2	33	alpist	0	46
Psilopsiagon aymara	45	Neotropical	2	33	alpist	0	34.8454
Psilopsiagon aymara	45	Neotropical	2	33	alpist	0	72.7273
Neophema pulchella	41	Australasia	2	9	alpist	0	27.4869
Neophema pulchella	41	Australasia	2	9	alpist	1	24.5283
Neophema pulchella	41	Australasia	2	9	alpist	1	27.9817
Neophema pulchella	41	Australasia	2	9	alpist	1	26.7905
Neophema pulchella	41	Australasia	2	9	alpist	1	31.9512
Neophema pulchella	41	Australasia	2	11	alpist	1	24.3243
Neophema pulchella	41	Australasia	2	11	alpist	1	19.4986
Neophema pulchella	41	Australasia	2	11	alpist	1	15.7175
Neophema pulchella	41	Australasia	3	12	alpist	1	18.8
Agapornis nigrigenis	40	Afrotropical	2	65	alpist	0	16.6667
Agapornis nigrigenis	40	Afrotropical	2	65	alpist	0	20
Agapornis nigrigenis	40	Afrotropical	2	65	alpist	0	16.6667
Agapornis nigrigenis	40	Afrotropical	2	65	alpist	0	21.4286
Agapornis nigrigenis	40	Afrotropical	2	65	alpist	0	33.3333
Agapornis taranta	40	Afrotropical	2	5	alpist	1	61.5
Agapornis taranta	40	Afrotropical	2	5	alpist	1	49.0909
Agapornis taranta	40	Afrotropical	2	5	alpist	0	31.5068
Agapornis taranta	40	Afrotropical	2	13	alpist	1	45.75
Agapornis taranta	40	Afrotropical	2	13	alpist	1	39.6
Agapornis taranta	40	Afrotropical	2	13	alpist	1	19
Agapornis taranta	40	Afrotropical	2	13	alpist	1	33.1461
Neophema splendida	40	Australasia	2	25	alpist	0	45.6
Neophema splendida	40	Australasia	2	25	alpist	1	28.7081
Neophema splendida	40	Australasia	2	25	alpist	0	28.4
Neophema splendida	40	Australasia	2	26	alpist	0	16.1538
Neophema splendida	40	Australasia	2	26	alpist	0	43.7653
Forpus coelestis	33	Neotropical	4	14	alpist	1	20.4
Forpus coelestis	33	Neotropical	4	14	alpist	1	31.6327
Forpus coelestis	33	Neotropical	4	14	alpist	0	15
Forpus coelestis	33	Neotropical	4	14	alpist	0	19.8
Forpus coelestis	33	Neotropical	4	14	alpist	0	15.1042
Forpus coelestis	33	Neotropical	4	19	alpist	0	36.3636
Forpus coelestis	33	Neotropical	4	19	alpist	0	15
Forpus coelestis	33	Neotropical	4	19	alpist	0	12.2449
Forpus coelestis	33	Neotropical	4	19	alpist	0	25
Forpus coelestis	33	Neotropical	4	19	alpist	0	22
Ara rubrogenys	550	Neotropical	2	10	peanuts	1	53.6437
Ara rubrogenys	550	Neotropical	2	10	peanuts	1	24.4703
Ara rubrogenys	550	Neotropical	2	10	peanuts	1	49.6335
Ara rubrogenys	550	Neotropical	2	10	peanuts	0	23.1565
Ara rubrogenys	550	Neotropical	2	41	peanuts	0	15.5
Ara rubrogenys	550	Neotropical	2	41	peanuts	0	18.5
Ara rubrogenys	550	Neotropical	2	41	peanuts	0	4.5
Ara rubrogenys	550	Neotropical	2	41	peanuts	0	11

## Sheet: README
The extent, frequency and ecological functions of food wasting by parrots
Sebastián-González et al.
species	Parrot species
weight	Mean body weight of the species
region	Region of origin
number individuals cage	Number of individuals in the cage during the experiment
experiment id	Experiment ID
food	Food provided
fasting	1: There was a fasting period previous to the experiment
% food wasted	% of the food wasted by the parrots
