# Supplementary material for: The extent, frequency and ecological functions of food wasting by parrots
Source: Sci Rep. 2019 Oct 24;9:15280. doi: 10.1038/s41598-019-51430-3 (PMC6813306; doi:10.1038/s41598-019-51430-3)
Supplement: Supplementary file 3 — Dataset 2 [file 41598_2019_51430_MOESM3_ESM.xlsx]

## Sheet: Field transects
population	breeding season	month	date	bird	bird native	flock size	plant	plant native	part	unripe	waste
Brazil	0	10	00/10/16	Alipiopsitta xanthops	1	2	Pouteria ramiflora	1	Fruit	NA	1
Brazil	0	10	00/10/16	Alipiopsitta xanthops	1	2	Pouteria ramiflora	1	Fruit	NA	1
Brazil	0	10	00/10/16	Alipiopsitta xanthops	1	2	Pouteria ramiflora	1	Fruit	NA	1
Brazil	0	10	00/10/16	Alipiopsitta xanthops	1	2	Pouteria ramiflora	1	Fruit	NA	0
Brazil	0	10	00/10/16	Alipiopsitta xanthops	1	2	Pouteria ramiflora	1	Fruit	NA	0
Brazil	0	10	00/10/16	Alipiopsitta xanthops	1	2	Pouteria ramiflora	1	Fruit	NA	0
Brazil	0	10	00/10/16	Alipiopsitta xanthops	1	2	Pouteria ramiflora	1	Fruit	NA	0
Brazil	0	10	00/10/16	Alipiopsitta xanthops	1	2	Pouteria ramiflora	1	Fruit	NA	0
Brazil	0	10	00/10/16	Alipiopsitta xanthops	1	2	Pouteria ramiflora	1	Fruit	NA	0
Brazil	0	10	00/10/16	Alipiopsitta xanthops	1	2	Pouteria ramiflora	1	Fruit	NA	0
Brazil	0	10	00/10/16	Alipiopsitta xanthops	1	2	Pouteria ramiflora	1	Fruit	NA	0
Spain	1	4	2014-04-20	Amazona aestiva	0	1	Melia azedarach	0	Seed	0	1
Spain	1	4	2014-04-29	Amazona aestiva	0	1	Eriobotrya japonica	0	Fruit	0	1
Spain	1	4	2014-04-29	Amazona aestiva	0	1	Phoenix canariensis	1	Fruit	0	1
Spain	1	3	2014-03-09	Amazona aestiva	0	1	Phoenix canariensis	1	Fruit	0	1
Spain	1	4	2014-04-29	Amazona aestiva	0	1	Ficus microcarpa	0	Fruit	0	0
Spain	0	8	2014-08-28	Amazona aestiva	0	1	Eucalyptus globulus	0	Flower	NA	1
Costa Rica	1	4	2018-04-11	Amazona albifrons	1	2	Averrhoa carambola	0	Seed	1	1
Costa Rica	1	4	2018-04-28	Amazona albifrons	1	4	Averrhoa carambola	0	Seed	1	1
Costa Rica	1	4	2018-04-13	Amazona albifrons	1	2	Pseudobombax septenatum	1	Seed	0	1
Costa Rica	1	4	2018-04-14	Amazona albifrons	1	10	Pseudosamanea guachapele	1	Seed	0	1
Costa Rica	1	4	2018-04-13	Amazona albifrons	1	2	Bursera tomentosa	1	Fruit	1	1
Costa Rica	1	4	2018-04-15	Amazona albifrons	1	10	Mangifera indica	0	Fruit	0	1
Costa Rica	1	4	2018-04-28	Amazona albifrons	1	16	Mangifera indica	0	Fruit	1	1
Costa Rica	1	4	2018-04-16	Amazona albifrons	1	40	Mangifera indica	0	Fruit	0	1
Costa Rica	1	4	2018-04-12	Amazona albifrons	1	4	Spondias purpurea	1	Fruit	1	1
Costa Rica	1	4	2018-04-12	Amazona albifrons	1	6	Spondias purpurea	1	Fruit	0	1
Spain	0	11	2014-11-21	Amazona amazonica	0	1	Bambusa vulgaris	0	Stem	NA	1
Spain	1	4	2014-04-27	Amazona amazonica	0	1	Bambusa vulgaris	0	Stem	NA	1
Spain	1	3	2014-03-23	Amazona amazonica	0	1	Bambusa vulgaris	0	Stem	NA	1
Spain	1	3	2014-03-25	Amazona amazonica	0	1	Citharexylum spinosum	0	Stem	NA	1
Spain	1	1	2017-01-03	Amazona amazonica	0	1	Coccoloba uvifera	0	Stem	NA	1
Spain	0	12	2014-12-19	Amazona amazonica	0	1	Washingtonia robusta	0	Stem	NA	0
Spain	1	1	2015-01-07	Amazona amazonica	0	1	Washingtonia robusta	0	Stem	NA	0
Puerto Rico	1	4	2016-04-01	Amazona amazonica	0	1	Bambusa vulgaris	0	Stem	NA	0
Puerto Rico	1	3	2016-03-18	Amazona amazonica	0	3	Bambusa vulgaris	0	Stem	NA	0
Puerto Rico	1	3	2016-03-24	Amazona amazonica	0	3	Bambusa vulgaris	0	Stem	NA	0
Puerto Rico	1	3	2016-03-29	Amazona amazonica	0	3	Bambusa vulgaris	0	Stem	NA	0
Puerto Rico	1	3	2016-03-17	Amazona amazonica	0	4	Bambusa vulgaris	0	Stem	NA	0
Puerto Rico	1	3	2016-03-26	Amazona amazonica	0	4	Bambusa vulgaris	0	Stem	NA	0
Puerto Rico	1	3	2016-03-16	Amazona amazonica	0	5	Bambusa vulgaris	0	Stem	NA	0
Puerto Rico	1	3	2016-03-15	Amazona amazonica	0	7	Bambusa vulgaris	0	Stem	NA	0
Puerto Rico	1	3	2016-03-15	Amazona amazonica	0	12	Bambusa vulgaris	0	Stem	NA	0
Spain	1	3	2017-03-26	Amazona amazonica	0	1	Platanus × hispanica	0	Sprout	NA	0
Spain	1	2	2017-02-05	Amazona amazonica	0	1	Ulmus minor	1	Sprout	NA	0
Spain	1	3	2014-03-30	Amazona amazonica	0	1	Brachychiton populneus	0	Seed	0	1
Spain	0	6	2016-06-17	Amazona amazonica	0	1	Cercis siliquastrum	0	Seed	1	1
Spain	0	10	2014-10-22	Amazona amazonica	0	1	Cercis siliquastrum	0	Seed	1	1
Spain	1	6	2017-06-07	Amazona amazonica	0	1	Cercis siliquastrum	0	Seed	1	1
Spain	1	12	2016-12-27	Amazona amazonica	0	2	Grevillea robusta	0	Seed	0	1
Spain	1	1	2017-01-14	Amazona amazonica	0	4	Jacaranda mimosifolia	0	Seed	0	1
Spain	0	12	2016-12-08	Amazona amazonica	0	1	Melia azedarach	0	Seed	0	1
Spain	0	12	2014-12-19	Amazona amazonica	0	1	Melia azedarach	0	Seed	0	1
Spain	0	10	2013-10-27	Amazona amazonica	0	1	Melia azedarach	0	Seed	0	1
Spain	1	2	2017-02-18	Amazona amazonica	0	1	Melia azedarach	0	Seed	0	1
Spain	1	2	2015-02-04	Amazona amazonica	0	1	Melia azedarach	0	Seed	0	1
Spain	1	1	2015-01-12	Amazona amazonica	0	1	Melia azedarach	0	Seed	0	1
Spain	1	1	2015-01-23	Amazona amazonica	0	1	Melia azedarach	0	Seed	0	1
Spain	1	1	2017-01-17	Amazona amazonica	0	1	Melia azedarach	0	Seed	0	1
Spain	1	5	2016-05-18	Amazona amazonica	0	1	Melia azedarach	0	Seed	1	1
Spain	1	4	2014-04-20	Amazona amazonica	0	2	Melia azedarach	0	Seed	0	1
Spain	1	3	2014-03-21	Amazona amazonica	0	2	Melia azedarach	0	Seed	0	1
Spain	1	12	2016-12-27	Amazona amazonica	0	4	Melia azedarach	0	Seed	0	1
Spain	1	12	2016-12-27	Amazona amazonica	0	4	Melia azedarach	0	Seed	0	1
Spain	0	8	2017-08-23	Amazona amazonica	0	5	Melia azedarach	0	Seed	1	1
Spain	1	1	2016-01-29	Amazona amazonica	0	1	Phoenix canariensis	1	Seed	1	1
Spain	1	1	2016-01-30	Amazona amazonica	0	1	Phoenix canariensis	1	Seed	1	1
Spain	1	2	2016-02-09	Amazona amazonica	0	2	Phoenix canariensis	1	Seed	1	1
Spain	1	1	2016-01-26	Amazona amazonica	0	2	Phoenix canariensis	1	Seed	1	1
Spain	1	1	2016-01-07	Amazona amazonica	0	1	Phoenix dactylifera	0	Seed	1	1
Spain	1	1	2016-01-11	Amazona amazonica	0	1	Phoenix dactylifera	0	Seed	1	1
Spain	0	9	2016-09-03	Amazona amazonica	0	2	Schinus terebinthifolius	0	Seed	1	1
Spain	0	9	2016-09-03	Amazona amazonica	0	2	Schinus terebinthifolius	0	Seed	1	1
Spain	0	7	2015-07-22	Amazona amazonica	0	1	Spathodea campanulata	0	Seed	0	1
Spain	1	1	2016-01-26	Amazona amazonica	0	1	Spathodea campanulata	0	Seed	0	1
Spain	1	1	2016-01-26	Amazona amazonica	0	1	Spathodea campanulata	0	Seed	0	1
Spain	1	1	2016-01-29	Amazona amazonica	0	2	Spathodea campanulata	0	Seed	0	1
Spain	0	12	2014-12-12	Amazona amazonica	0	1	Tamarindus indica	0	Seed	0	1
Spain	0	11	2014-11-03	Amazona amazonica	0	1	Tamarindus indica	0	Seed	0	1
Spain	1	1	2016-01-11	Amazona amazonica	0	1	Tamarindus indica	0	Seed	1	1
Spain	1	1	2016-01-16	Amazona amazonica	0	1	Tamarindus indica	0	Seed	1	1
Spain	1	1	2016-01-19	Amazona amazonica	0	1	Tamarindus indica	0	Seed	1	1
Puerto Rico	1	3	2016-03-16	Amazona amazonica	0	16	Albizia procera	0	Seed	0	1
Puerto Rico	1	4	2016-04-05	Amazona amazonica	0	2	Casuarina equisetifolia	0	Seed	0	1
Puerto Rico	1	3	2016-03-27	Amazona amazonica	0	15	Casuarina equisetifolia	0	Seed	1	1
Puerto Rico	1	3	2016-03-17	Amazona amazonica	0	40	Casuarina equisetifolia	0	Seed	1	1
Puerto Rico	1	4	2016-04-10	Amazona amazonica	0	5	Gliricidia sepium	0	Seed	0	1
Puerto Rico	1	4	2016-04-09	Amazona amazonica	0	6	Gliricidia sepium	0	Seed	0	1
Puerto Rico	1	4	2016-04-20	Amazona amazonica	0	6	Gliricidia sepium	0	Seed	0	1
Puerto Rico	1	3	2016-03-16	Amazona amazonica	0	2	Guarea guidonia	1	Seed	0	1
Puerto Rico	1	3	2016-03-17	Amazona amazonica	0	2	Guarea guidonia	1	Seed	0	1
Puerto Rico	1	3	2016-03-24	Amazona amazonica	0	4	Guarea guidonia	1	Seed	0	1
Puerto Rico	1	3	2016-03-26	Amazona amazonica	0	18	Guarea guidonia	1	Seed	0	1
Puerto Rico	1	3	2016-03-21	Amazona amazonica	0	6	Parkia biglandulosa	0	Seed	0	1
Puerto Rico	1	3	2016-03-18	Amazona amazonica	0	3	Pithecellobium dulce	0	Seed	1	1
Puerto Rico	1	3	2016-03-20	Amazona amazonica	0	3	Pithecellobium dulce	0	Seed	1	1
Puerto Rico	1	3	2016-03-30	Amazona amazonica	0	2	Senna siamea	0	Seed	0	1
Puerto Rico	1	4	2016-04-27	Amazona amazonica	0	4	Senna siamea	0	Seed	0	1
Puerto Rico	1	4	2016-04-28	Amazona amazonica	0	4	Senna siamea	0	Seed	0	1
Puerto Rico	1	4	2016-04-05	Amazona amazonica	0	5	Senna siamea	0	Seed	0	1
Puerto Rico	1	3	2016-03-27	Amazona amazonica	0	7	Senna siamea	0	Seed	0	1
Puerto Rico	1	3	2016-03-29	Amazona amazonica	0	10	Serjania polyphylla	1	Seed	1	1
Puerto Rico	1	4	2016-04-03	Amazona amazonica	0	12	Serjania polyphylla	1	Seed	1	1
Puerto Rico	1	3	2016-03-29	Amazona amazonica	0	19	Serjania polyphylla	1	Seed	1	1
Puerto Rico	1	5	2016-05-01	Amazona amazonica	0	4	Spathodea campanulata	0	Seed	0	1
Puerto Rico	1	5	2016-05-01	Amazona amazonica	0	5	Spathodea campanulata	0	Seed	0	1
Puerto Rico	1	3	2016-03-18	Amazona amazonica	0	5	Spathodea campanulata	0	Seed	0	1
Puerto Rico	1	4	2016-04-27	Amazona amazonica	0	2	Tamarindus indica	0	Seed	1	1
Puerto Rico	1	4	2016-04-25	Amazona amazonica	0	3	Tamarindus indica	0	Seed	1	1
Puerto Rico	1	3	2016-03-21	Amazona amazonica	0	3	Tamarindus indica	0	Seed	1	1
Puerto Rico	1	4	2016-04-08	Amazona amazonica	0	5	Tamarindus indica	0	Seed	1	1
Puerto Rico	1	4	2016-04-28	Amazona amazonica	0	5	Tamarindus indica	0	Seed	1	1
Puerto Rico	1	3	2016-03-16	Amazona amazonica	0	4	Thespesia populnea	0	Seed	0	1
Spain	0	9	2016-09-02	Amazona amazonica	0	1	Jacaranda mimosifolia	0	Seed	0	0
Spain	1	12	2016-12-26	Amazona amazonica	0	1	Jacaranda mimosifolia	0	Seed	0	0
Spain	0	11	2013-11-18	Amazona amazonica	0	2	Jacaranda mimosifolia	0	Seed	0	0
Spain	1	12	2015-12-22	Amazona amazonica	0	1	Spathodea campanulata	0	Seed	0	0
Spain	1	3	2014-03-23	Amazona amazonica	0	1	Bambusa vulgaris	0	Leave	NA	1
Spain	1	5	2017-05-27	Amazona amazonica	0	1	Aesculus hippocastanum	0	Leave	NA	0
Spain	1	5	2016-05-19	Amazona amazonica	0	1	Aesculus hippocastanum	0	Leave	NA	0
Spain	1	5	2016-05-18	Amazona amazonica	0	1	Aesculus hippocastanum	0	Leave	NA	0
Spain	0	8	2017-08-23	Amazona amazonica	0	5	Araucaria heterophylla	0	Leave	NA	0
Spain	1	12	2016-12-27	Amazona amazonica	0	3	Washingtonia filifera	0	Leave	NA	0
Spain	0	9	2016-09-03	Amazona amazonica	0	4	Ardisia escallonioides	0	Fruit	0	1
Spain	0	12	2016-12-08	Amazona amazonica	0	1	Celtis australis	1	Fruit	0	1
Spain	0	11	2014-11-04	Amazona amazonica	0	1	Coccoloba uvifera	0	Fruit	0	1
Spain	1	12	2015-12-31	Amazona amazonica	0	1	Coccoloba uvifera	0	Fruit	0	1
Spain	0	10	2014-10-03	Amazona amazonica	0	1	Coccoloba uvifera	0	Fruit	1	1
Spain	0	10	2014-10-13	Amazona amazonica	0	1	Coccoloba uvifera	0	Fruit	1	1
Spain	0	10	2014-10-26	Amazona amazonica	0	1	Coccoloba uvifera	0	Fruit	1	1
Spain	1	2	2017-02-11	Amazona amazonica	0	1	Cupressus sempervirens	0	Fruit	1	1
Spain	1	2	2017-02-05	Amazona amazonica	0	1	Cupressus sempervirens	0	Fruit	1	1
Spain	1	6	2016-06-01	Amazona amazonica	0	1	Cupressus sempervirens	0	Fruit	1	1
Spain	0	12	2014-12-16	Amazona amazonica	0	1	Dovyalis caffra	0	Fruit	1	1
Spain	1	4	2014-04-29	Amazona amazonica	0	2	Eriobotrya japonica	0	Fruit	0	1
Spain	1	3	2014-03-10	Amazona amazonica	0	1	Eugenia uniflora	0	Fruit	0	1
Spain	1	6	2017-06-12	Amazona amazonica	0	1	Ficus carica	0	Fruit	0	1
Spain	1	6	2017-06-04	Amazona amazonica	0	1	Ficus carica	0	Fruit	0	1
Spain	0	9	2016-09-30	Amazona amazonica	0	1	Ficus macrophylla	0	Fruit	0	1
Spain	0	9	2016-09-02	Amazona amazonica	0	1	Ficus macrophylla	0	Fruit	0	1
Spain	1	4	2017-04-15	Amazona amazonica	0	1	Ficus macrophylla	0	Fruit	0	1
Spain	1	4	2017-04-13	Amazona amazonica	0	1	Ficus macrophylla	0	Fruit	0	1
Spain	1	4	2014-04-02	Amazona amazonica	0	1	Ficus macrophylla	0	Fruit	0	1
Spain	1	4	2014-04-30	Amazona amazonica	0	1	Ficus macrophylla	0	Fruit	0	1
Spain	1	3	2015-03-04	Amazona amazonica	0	1	Ficus macrophylla	0	Fruit	0	1
Spain	1	3	2015-03-09	Amazona amazonica	0	1	Ficus macrophylla	0	Fruit	0	1
Spain	1	3	2015-03-12	Amazona amazonica	0	1	Ficus macrophylla	0	Fruit	0	1
Spain	1	3	2015-03-23	Amazona amazonica	0	1	Ficus macrophylla	0	Fruit	0	1
Spain	1	3	2015-03-26	Amazona amazonica	0	1	Ficus macrophylla	0	Fruit	0	1
Spain	0	9	2016-09-03	Amazona amazonica	0	4	Ficus macrophylla	0	Fruit	0	1
Spain	1	3	2015-03-28	Amazona amazonica	0	1	Ficus microcarpa	0	Fruit	0	1
Spain	1	1	2016-01-26	Amazona amazonica	0	1	Ficus microcarpa	0	Fruit	0	1
Spain	1	1	2016-01-26	Amazona amazonica	0	2	Ficus microcarpa	0	Fruit	0	1
Spain	1	1	2016-01-29	Amazona amazonica	0	2	Ficus microcarpa	0	Fruit	0	1
Spain	1	12	2016-12-27	Amazona amazonica	0	6	Ficus microcarpa	0	Fruit	0	1
Spain	0	7	2015-07-21	Amazona amazonica	0	1	Ficus religiosa	0	Fruit	0	1
Spain	0	11	2014-11-06	Amazona amazonica	0	1	Ligustrum lucidum	0	Fruit	1	1
Spain	0	11	2014-11-13	Amazona amazonica	0	1	Ligustrum lucidum	0	Fruit	1	1
Spain	1	3	2015-03-02	Amazona amazonica	0	1	Livistona chinensis	0	Fruit	0	1
Spain	1	3	2015-03-02	Amazona amazonica	0	1	Livistona chinensis	0	Fruit	0	1
Spain	1	3	2015-03-09	Amazona amazonica	0	1	Livistona chinensis	0	Fruit	0	1
Spain	1	3	2015-03-23	Amazona amazonica	0	1	Livistona chinensis	0	Fruit	0	1
Spain	1	3	2015-03-26	Amazona amazonica	0	1	Livistona chinensis	0	Fruit	0	1
Spain	1	2	2015-02-01	Amazona amazonica	0	1	Livistona chinensis	0	Fruit	0	1
Spain	1	2	2015-02-04	Amazona amazonica	0	1	Livistona chinensis	0	Fruit	0	1
Spain	1	2	2015-02-19	Amazona amazonica	0	1	Livistona chinensis	0	Fruit	0	1
Spain	1	2	2015-02-21	Amazona amazonica	0	1	Livistona chinensis	0	Fruit	0	1
Spain	1	2	2015-02-26	Amazona amazonica	0	1	Livistona chinensis	0	Fruit	0	1
Spain	1	2	2016-02-01	Amazona amazonica	0	1	Livistona chinensis	0	Fruit	0	1
Spain	1	1	2016-01-26	Amazona amazonica	0	1	Livistona chinensis	0	Fruit	0	1
Spain	1	1	2016-01-30	Amazona amazonica	0	1	Livistona chinensis	0	Fruit	0	1
Spain	1	12	2016-12-27	Amazona amazonica	0	4	Livistona chinensis	0	Fruit	0	1
Spain	1	1	2016-01-26	Amazona amazonica	0	1	Peltophorum pterocarpum	0	Fruit	0	1
Spain	1	3	2017-03-19	Amazona amazonica	0	1	Phoenix canariensis	0	Fruit	0	1
Spain	1	4	2014-04-25	Amazona amazonica	0	1	Phoenix canariensis	1	Fruit	0	1
Spain	1	4	2014-04-29	Amazona amazonica	0	2	Phoenix canariensis	1	Fruit	0	1
Spain	1	3	2014-03-09	Amazona amazonica	0	2	Phoenix canariensis	1	Fruit	0	1
Spain	1	3	2014-03-20	Amazona amazonica	0	2	Phoenix canariensis	1	Fruit	0	1
Spain	0	12	2014-12-02	Amazona amazonica	0	1	Phoenix dactylifera	0	Fruit	0	1
Spain	0	12	2014-12-02	Amazona amazonica	0	1	Phoenix dactylifera	0	Fruit	0	1
Spain	0	11	2014-11-03	Amazona amazonica	0	1	Phoenix dactylifera	0	Fruit	0	1
Spain	0	11	2014-11-26	Amazona amazonica	0	1	Phoenix dactylifera	0	Fruit	0	1
Spain	0	11	2014-11-26	Amazona amazonica	0	1	Phoenix dactylifera	0	Fruit	0	1
Spain	0	10	2014-10-03	Amazona amazonica	0	1	Phoenix dactylifera	0	Fruit	0	1
Spain	1	2	2016-02-13	Amazona amazonica	0	1	Phoenix dactylifera	0	Fruit	0	1
Spain	1	1	2016-01-19	Amazona amazonica	0	1	Phoenix dactylifera	0	Fruit	0	1
Spain	0	10	2014-10-11	Amazona amazonica	0	2	Phoenix dactylifera	0	Fruit	0	1
Spain	1	4	2014-04-29	Amazona amazonica	0	2	Phoenix dactylifera	0	Fruit	0	1
Spain	1	1	2017-01-04	Amazona amazonica	0	2	Phoenix dactylifera	0	Fruit	0	1
Spain	0	8	2017-08-23	Amazona amazonica	0	5	Phoenix dactylifera	0	Fruit	0	1
Spain	0	11	2014-11-21	Amazona amazonica	0	1	Phytolacca dioica	0	Fruit	0	1
Spain	0	11	2014-11-03	Amazona amazonica	0	1	Phytolacca dioica	0	Fruit	1	1
Spain	0	8	2014-08-28	Amazona amazonica	0	1	Phytolacca dioica	0	Fruit	1	1
Spain	0	9	2016-09-03	Amazona amazonica	0	4	Phytolacca dioica	0	Fruit	1	1
Spain	1	6	2016-06-04	Amazona amazonica	0	1	Prunus cerasifera	0	Fruit	0	1
Spain	0	11	2014-11-26	Amazona amazonica	0	1	Schinus terebinthifolius	0	Fruit	0	1
Spain	0	11	2014-11-26	Amazona amazonica	0	1	Schinus terebinthifolius	0	Fruit	1	1
Spain	1	2	2016-02-02	Amazona amazonica	0	1	Syagrus romanzoffiana	0	Fruit	0	1
Spain	1	1	2016-01-26	Amazona amazonica	0	1	Syagrus romanzoffiana	0	Fruit	0	1
Spain	0	12	2014-12-12	Amazona amazonica	0	1	Tamarindus indica	0	Fruit	0	1
Spain	0	12	2014-12-15	Amazona amazonica	0	1	Tamarindus indica	0	Fruit	0	1
Spain	0	8	2014-08-21	Amazona amazonica	0	1	Washingtonia filifera	0	Fruit	0	1
Spain	1	12	2015-12-29	Amazona amazonica	0	1	Washingtonia filifera	0	Fruit	0	1
Spain	1	1	2017-01-04	Amazona amazonica	0	4	Washingtonia filifera	0	Fruit	0	1
Spain	0	9	2016-09-03	Amazona amazonica	0	2	Washingtonia robusta	0	Fruit	0	1
Puerto Rico	1	4	2016-04-05	Amazona amazonica	0	2	Cecropia schreberiana	1	Fruit	0	1
Puerto Rico	1	4	2016-04-09	Amazona amazonica	0	2	Cecropia schreberiana	1	Fruit	0	1
Puerto Rico	1	4	2016-04-19	Amazona amazonica	0	2	Cecropia schreberiana	1	Fruit	0	1
Puerto Rico	1	5	2016-05-01	Amazona amazonica	0	3	Cecropia schreberiana	1	Fruit	0	1
Puerto Rico	1	4	2016-04-28	Amazona amazonica	0	3	Cecropia schreberiana	1	Fruit	0	1
Puerto Rico	1	4	2016-04-03	Amazona amazonica	0	5	Cecropia schreberiana	1	Fruit	0	1
Puerto Rico	1	4	2016-04-07	Amazona amazonica	0	5	Cecropia schreberiana	1	Fruit	0	1
Puerto Rico	1	3	2016-03-20	Amazona amazonica	0	2	Coffea arabica	0	Fruit	0	1
Puerto Rico	1	4	2016-04-03	Amazona amazonica	0	2	Mangifera indica	0	Fruit	1	1
Puerto Rico	1	3	2016-03-20	Amazona amazonica	0	15	Mangifera indica	0	Fruit	0	1
Puerto Rico	1	4	2016-04-08	Amazona amazonica	0	2	Persea americana	0	Fruit	1	1
Puerto Rico	1	4	2016-04-12	Amazona amazonica	0	2	Persea americana	0	Fruit	1	1
Puerto Rico	1	4	2016-04-05	Amazona amazonica	0	3	Persea americana	0	Fruit	1	1
Puerto Rico	1	4	2016-04-01	Amazona amazonica	0	4	Persea americana	0	Fruit	1	1
Puerto Rico	1	4	2016-04-25	Amazona amazonica	0	5	Persea americana	0	Fruit	1	1
Puerto Rico	1	4	2016-04-02	Amazona amazonica	0	6	Persea americana	0	Fruit	1	1
Puerto Rico	1	4	2016-04-01	Amazona amazonica	0	8	Persea americana	0	Fruit	1	1
Puerto Rico	1	3	2016-03-31	Amazona amazonica	0	15	Persea americana	0	Fruit	1	1
Puerto Rico	1	5	2016-05-01	Amazona amazonica	0	2	Roystonea borinquena	1	Fruit	0	1
Puerto Rico	1	4	2016-04-11	Amazona amazonica	0	2	Roystonea borinquena	1	Fruit	0	1
Puerto Rico	1	3	2016-03-30	Amazona amazonica	0	2	Roystonea borinquena	1	Fruit	0	1
Puerto Rico	1	3	2016-03-16	Amazona amazonica	0	2	Roystonea borinquena	1	Fruit	1	1
Puerto Rico	1	3	2016-03-17	Amazona amazonica	0	2	Roystonea borinquena	1	Fruit	1	1
Puerto Rico	1	3	2016-03-23	Amazona amazonica	0	2	Roystonea borinquena	1	Fruit	1	1
Puerto Rico	1	5	2016-05-01	Amazona amazonica	0	3	Roystonea borinquena	1	Fruit	0	1
Puerto Rico	1	4	2016-04-26	Amazona amazonica	0	3	Roystonea borinquena	1	Fruit	0	1
Puerto Rico	1	4	2016-04-03	Amazona amazonica	0	4	Roystonea borinquena	1	Fruit	0	1
Puerto Rico	1	4	2016-04-07	Amazona amazonica	0	4	Roystonea borinquena	1	Fruit	0	1
Puerto Rico	1	4	2016-04-13	Amazona amazonica	0	4	Roystonea borinquena	1	Fruit	0	1
Puerto Rico	1	4	2016-04-22	Amazona amazonica	0	4	Roystonea borinquena	1	Fruit	0	1
Puerto Rico	1	4	2016-04-29	Amazona amazonica	0	4	Roystonea borinquena	1	Fruit	0	1
Puerto Rico	1	3	2016-03-19	Amazona amazonica	0	4	Roystonea borinquena	1	Fruit	1	1
Puerto Rico	1	4	2016-04-19	Amazona amazonica	0	5	Roystonea borinquena	1	Fruit	0	1
Puerto Rico	1	4	2016-04-27	Amazona amazonica	0	5	Roystonea borinquena	1	Fruit	0	1
Puerto Rico	1	3	2016-03-16	Amazona amazonica	0	5	Roystonea borinquena	1	Fruit	1	1
Puerto Rico	1	4	2016-04-24	Amazona amazonica	0	7	Roystonea borinquena	1	Fruit	0	1
Puerto Rico	1	3	2016-03-31	Amazona amazonica	0	8	Roystonea borinquena	1	Fruit	0	1
Puerto Rico	1	4	2016-04-08	Amazona amazonica	0	12	Roystonea borinquena	1	Fruit	0	1
Puerto Rico	1	3	2016-03-15	Amazona amazonica	0	12	Roystonea borinquena	1	Fruit	1	1
Puerto Rico	1	4	2016-04-18	Amazona amazonica	0	4	Spondias mombin	0	Fruit	1	1
Puerto Rico	1	3	2016-03-17	Amazona amazonica	0	1	Terminalia catappa	0	Fruit	0	1
Puerto Rico	1	3	2016-03-19	Amazona amazonica	0	3	Terminalia catappa	0	Fruit	0	1
Puerto Rico	1	3	2016-03-22	Amazona amazonica	0	5	Terminalia catappa	0	Fruit	0	1
Puerto Rico	1	3	2016-03-20	Amazona amazonica	0	6	Terminalia catappa	0	Fruit	0	1
Puerto Rico	1	3	2016-03-26	Amazona amazonica	0	6	Terminalia catappa	0	Fruit	0	1
Puerto Rico	1	4	2016-04-05	Amazona amazonica	0	8	Terminalia catappa	0	Fruit	0	1
Puerto Rico	1	4	2016-04-07	Amazona amazonica	0	8	Terminalia catappa	0	Fruit	0	1
Puerto Rico	1	3	2016-03-09	Amazona amazonica	0	8	Terminalia catappa	0	Fruit	0	1
Puerto Rico	1	3	2016-03-26	Amazona amazonica	0	8	Terminalia catappa	0	Fruit	0	1
Puerto Rico	1	3	2016-03-29	Amazona amazonica	0	9	Terminalia catappa	0	Fruit	0	1
Puerto Rico	1	3	2016-03-09	Amazona amazonica	0	10	Terminalia catappa	0	Fruit	0	1
Puerto Rico	1	3	2016-03-16	Amazona amazonica	0	17	Terminalia catappa	0	Fruit	0	1
Puerto Rico	1	3	2016-03-15	Amazona amazonica	0	47	Terminalia catappa	0	Fruit	0	1
Bolivia	0	10	2017-10-14	Amazona amazonica	1	2	Curatella americana	1	Fruit	NA	1
Bolivia	0	10	2017-10-14	Amazona amazonica	1	2	Simarouba amara	1	Fruit	NA	1
Spain	1	2	2016-02-06	Amazona amazonica	0	1	Eugenia uniflora	0	Fruit	0	0
Spain	1	4	2014-04-29	Amazona amazonica	0	2	Ficus microcarpa	0	Fruit	0	0
Spain	1	5	2017-05-19	Amazona amazonica	0	1	Morus alba	0	Fruit	0	0
Spain	1	5	2017-05-18	Amazona amazonica	0	1	Morus alba	0	Fruit	0	0
Spain	1	5	2017-05-29	Amazona amazonica	0	1	Morus nigra	0	Fruit	0	0
Spain	1	5	2017-05-26	Amazona amazonica	0	1	Morus nigra	0	Fruit	0	0
Spain	1	5	2016-05-21	Amazona amazonica	0	1	Morus nigra	0	Fruit	0	0
Spain	1	5	2016-05-20	Amazona amazonica	0	1	Morus nigra	0	Fruit	0	0
Spain	1	6	2017-06-21	Amazona amazonica	0	1	Phoenix dactylifera	0	Fruit	1	0
Spain	1	2	2016-02-11	Amazona amazonica	0	1	Tamarindus indica	0	Fruit	0	0
Puerto Rico	1	4	2016-04-12	Amazona amazonica	0	1	Carica papaya	0	Fruit	0	0
Puerto Rico	1	3	2016-03-23	Amazona amazonica	0	2	Carica papaya	0	Fruit	0	0
Bolivia	0	10	2017-10-14	Amazona amazonica	1	2	Simarouba amara	1	Fruit	NA	0
Spain	0	12	2014-12-15	Amazona amazonica	0	1	Brachychiton populneus	0	Flower	NA	1
Spain	0	11	2014-11-04	Amazona amazonica	0	1	Ceiba speciosa	0	Flower	NA	1
Spain	1	1	2016-01-26	Amazona amazonica	0	1	Ceiba speciosa	0	Flower	NA	1
Spain	0	10	2014-10-11	Amazona amazonica	0	2	Ceiba speciosa	0	Flower	NA	1
Spain	1	3	2014-03-20	Amazona amazonica	0	2	Erythrina caffra	0	Flower	NA	1
Spain	1	2	2016-02-02	Amazona amazonica	0	2	Erythrina caffra	0	Flower	NA	1
Spain	1	1	2017-01-04	Amazona amazonica	0	2	Erythrina caffra	0	Flower	NA	1
Spain	1	12	2016-12-27	Amazona amazonica	0	4	Erythrina caffra	0	Flower	NA	1
Spain	1	1	2017-01-14	Amazona amazonica	0	4	Erythrina caffra	0	Flower	NA	1
Spain	1	2	2017-02-18	Amazona amazonica	0	1	Eucalyptus camaldulensis	0	Flower	NA	1
Spain	1	12	2014-12-23	Amazona amazonica	0	1	Eucalyptus camaldulensis	0	Flower	NA	1
Spain	1	12	2016-12-27	Amazona amazonica	0	2	Eucalyptus camaldulensis	0	Flower	NA	1
Spain	1	3	2014-03-28	Amazona amazonica	0	1	Eucalyptus globulus	0	Flower	NA	1
Spain	0	8	2014-08-28	Amazona amazonica	0	2	Eucalyptus globulus	0	Flower	NA	1
Spain	1	4	2014-04-29	Amazona amazonica	0	2	Eucalyptus globulus	0	Flower	NA	1
Spain	1	5	2017-05-22	Amazona amazonica	0	1	Gleditsia triacanthos	0	Flower	NA	1
Spain	1	4	2017-04-08	Amazona amazonica	0	1	Grevillea robusta	0	Flower	NA	1
Spain	1	3	2015-03-24	Amazona amazonica	0	1	Grevillea robusta	0	Flower	NA	1
Spain	1	2	2016-02-09	Amazona amazonica	0	2	Grevillea robusta	0	Flower	NA	1
Spain	0	8	2017-08-23	Amazona amazonica	0	5	Grevillea robusta	0	Flower	NA	1
Spain	1	12	2016-12-27	Amazona amazonica	0	1	Melia azedarach	0	Flower	NA	1
Spain	0	10	2014-10-03	Amazona amazonica	0	1	Spathodea campanulata	0	Flower	NA	1
Spain	1	4	2014-04-27	Amazona amazonica	0	1	Spathodea campanulata	0	Flower	NA	1
Spain	1	4	2014-04-30	Amazona amazonica	0	1	Spathodea campanulata	0	Flower	NA	1
Spain	1	2	2017-02-11	Amazona amazonica	0	1	Ulmus minor	1	Flower	NA	1
Spain	0	7	2015-07-22	Amazona amazonica	0	1	Washingtonia robusta	0	Flower	NA	1
Puerto Rico	1	3	2016-03-26	Amazona amazonica	0	4	Bucida buceras	1	Flower	NA	1
Puerto Rico	1	4	2016-04-03	Amazona amazonica	0	8	Bucida buceras	1	Flower	NA	1
Puerto Rico	1	3	2016-03-22	Amazona amazonica	0	12	Bucida buceras	1	Flower	NA	1
Puerto Rico	1	3	2016-03-18	Amazona amazonica	0	16	Bucida buceras	1	Flower	NA	1
Puerto Rico	1	4	2016-04-13	Amazona amazonica	0	2	Erythrina poeppigiana	0	Flower	NA	1
Puerto Rico	1	4	2016-04-22	Amazona amazonica	0	2	Erythrina poeppigiana	0	Flower	NA	1
Puerto Rico	1	4	2016-04-25	Amazona amazonica	0	2	Erythrina poeppigiana	0	Flower	NA	1
Puerto Rico	1	5	2016-05-01	Amazona amazonica	0	4	Erythrina poeppigiana	0	Flower	NA	1
Puerto Rico	1	4	2016-04-23	Amazona amazonica	0	4	Erythrina poeppigiana	0	Flower	NA	1
Puerto Rico	1	4	2016-04-26	Amazona amazonica	0	4	Erythrina poeppigiana	0	Flower	NA	1
Puerto Rico	1	4	2016-04-27	Amazona amazonica	0	6	Erythrina poeppigiana	0	Flower	NA	1
Puerto Rico	1	4	2016-04-29	Amazona amazonica	0	6	Erythrina poeppigiana	0	Flower	NA	1
Puerto Rico	1	4	2016-04-10	Amazona amazonica	0	5	Gliricidia sepium	0	Flower	NA	1
Puerto Rico	1	4	2016-04-09	Amazona amazonica	0	6	Gliricidia sepium	0	Flower	NA	1
Puerto Rico	1	3	2016-03-27	Amazona amazonica	0	1	Spathodea campanulata	0	Flower	NA	1
Puerto Rico	1	4	2016-04-01	Amazona amazonica	0	2	Spathodea campanulata	0	Flower	NA	1
Puerto Rico	1	4	2016-04-02	Amazona amazonica	0	2	Spathodea campanulata	0	Flower	NA	1
Puerto Rico	1	4	2016-04-07	Amazona amazonica	0	2	Spathodea campanulata	0	Flower	NA	1
Puerto Rico	1	4	2016-04-28	Amazona amazonica	0	2	Spathodea campanulata	0	Flower	NA	1
Puerto Rico	1	4	2016-04-29	Amazona amazonica	0	2	Spathodea campanulata	0	Flower	NA	1
Puerto Rico	1	4	2016-04-26	Amazona amazonica	0	3	Spathodea campanulata	0	Flower	NA	1
Puerto Rico	1	4	2016-04-27	Amazona amazonica	0	3	Spathodea campanulata	0	Flower	NA	1
Puerto Rico	1	3	2016-03-15	Amazona amazonica	0	3	Spathodea campanulata	0	Flower	NA	1
Puerto Rico	1	3	2016-03-17	Amazona amazonica	0	3	Spathodea campanulata	0	Flower	NA	1
Puerto Rico	1	3	2016-03-15	Amazona amazonica	0	4	Spathodea campanulata	0	Flower	NA	1
Puerto Rico	1	3	2016-03-17	Amazona amazonica	0	4	Spathodea campanulata	0	Flower	NA	1
Puerto Rico	1	3	2016-03-20	Amazona amazonica	0	4	Spathodea campanulata	0	Flower	NA	1
Puerto Rico	1	3	2016-03-26	Amazona amazonica	0	4	Spathodea campanulata	0	Flower	NA	1
Puerto Rico	1	3	2016-03-20	Amazona amazonica	0	6	Spathodea campanulata	0	Flower	NA	1
Puerto Rico	1	3	2016-03-23	Amazona amazonica	0	6	Spathodea campanulata	0	Flower	NA	1
Puerto Rico	1	4	2016-04-08	Amazona amazonica	0	7	Spathodea campanulata	0	Flower	NA	1
Puerto Rico	1	4	2016-04-18	Amazona amazonica	0	8	Spathodea campanulata	0	Flower	NA	1
Puerto Rico	1	3	2016-03-09	Amazona amazonica	0	8	Spathodea campanulata	0	Flower	NA	1
Puerto Rico	1	3	2016-03-30	Amazona amazonica	0	11	Spathodea campanulata	0	Flower	NA	1
Puerto Rico	1	3	2016-03-16	Amazona amazonica	0	12	Spathodea campanulata	0	Flower	NA	1
Puerto Rico	1	3	2016-03-18	Amazona amazonica	0	14	Spathodea campanulata	0	Flower	NA	1
Puerto Rico	1	3	2016-03-26	Amazona amazonica	0	14	Spathodea campanulata	0	Flower	NA	1
Spain	1	5	2017-05-07	Amazona amazonica	0	1	Phoenix canariensis	0	Flower	NA	0
Spain	1	3	2015-03-28	Amazona amazonica	0	1	Delonix regia	0	Cortex	NA	1
Spain	1	1	2016-01-26	Amazona amazonica	0	1	Albizia julibrissin	0	Cortex	NA	0
Spain	1	1	2016-01-26	Amazona amazonica	0	1	Albizia julibrissin	0	Cortex	NA	0
Costa Rica	1	4	2018-04-12	Amazona auropalliata	1	6	Anacardium excelsum	1	Seed	1	1
Costa Rica	1	4	2018-04-12	Amazona auropalliata	1	3	Ceiba pentandra	1	Seed	1	1
Costa Rica	1	4	2018-04-12	Amazona auropalliata	1	6	Anacardium occidentalis	1	Fruit	1	1
Costa Rica	1	4	2018-04-13	Amazona auropalliata	1	2	Cordia cymosa	1	Fruit	0	1
Costa Rica	1	4	2018-04-13	Amazona auropalliata	1	2	Couepia polyandra	1	Fruit	0	1
Costa Rica	1	4	2018-04-30	Amazona auropalliata	1	6	Mangifera indica	0	Fruit	0	1
Costa Rica	1	4	2018-04-15	Amazona auropalliata	1	2	Psidium guajava	1	Fruit	0	1
Costa Rica	1	4	2018-04-16	Amazona autumnalis	1	6	Anacardium excelsum	1	Seed	0	1
Costa Rica	1	4	2018-04-29	Amazona autumnalis	1	2	Anacardium occidentalis	0	Seed	1	1
Costa Rica	1	4	2018-04-16	Amazona autumnalis	1	6	Anacardium occidentalis	1	Seed	0	1
Costa Rica	1	4	2018-04-24	Amazona autumnalis	1	2	Erythrina fusca	1	Seed	1	1
Costa Rica	1	4	2018-04-26	Amazona autumnalis	1	2	Erythrina fusca	1	Seed	1	1
Costa Rica	1	4	2018-04-24	Amazona autumnalis	1	4	Erythrina fusca	1	Seed	1	1
Costa Rica	1	4	2018-04-17	Amazona autumnalis	1	7	Pseudobombax septenatum	1	Seed	1	1
Panama	1	3	2019-03-18	Amazona autumnalis	1	NA	Bursera simaruba	NA	Fruit	NA	1
Panama	1	3	2019-03-19	Amazona autumnalis	1	NA	Erythrina fusca	NA	Fruit	NA	1
Costa Rica	1	4	2018-04-17	Amazona autumnalis	1	1	Cecropia peltata	1	Fruit	0	1
Costa Rica	1	4	2018-04-25	Amazona autumnalis	1	2	Luehea seemannii	1	Fruit	1	1
Costa Rica	1	4	2018-04-30	Amazona autumnalis	1	2	Mangifera indica	0	Fruit	0	1
Costa Rica	1	4	2018-04-16	Amazona autumnalis	1	4	Psidium guajava	1	Fruit	0	1
Panama	1	3	2019-03-18	Amazona autumnalis	1	NA	Vochysia ferruginea	NA	Flower	NA	1
Costa Rica	1	4	2018-04-24	Amazona autumnalis	1	2	Erythrina fusca	1	Flower	0	0
Costa Rica	1	4	2018-04-20	Amazona autumnalis	1	2	Rollinia pittieri	1	Flower	0	0
Costa Rica	1	4	2018-04-12	Amazona guatemalae	1	1	Anacardium excelsum	1	Seed	1	1
Costa Rica	1	4	2018-04-25	Amazona guatemalae	1	3	Luehea seemannii	1	Fruit	1	1
Spain	1	12	2016-12-27	Amazona ochrocephala	0	1	Grevillea robusta	0	Seed	0	1
Spain	1	1	2017-01-14	Amazona ochrocephala	0	1	Jacaranda mimosifolia	0	Seed	0	1
Spain	1	12	2016-12-27	Amazona ochrocephala	0	1	Melia azedarach	0	Seed	0	1
Spain	1	12	2016-12-27	Amazona ochrocephala	0	1	Melia azedarach	0	Seed	0	1
Spain	0	8	2017-08-23	Amazona ochrocephala	0	1	Melia azedarach	0	Seed	1	1
Spain	1	2	2016-02-09	Amazona ochrocephala	0	1	Phoenix canariensis	1	Seed	1	1
Spain	1	1	2016-01-26	Amazona ochrocephala	0	1	Phoenix canariensis	1	Seed	1	1
Spain	1	1	2016-01-29	Amazona ochrocephala	0	1	Phoenix canariensis	1	Seed	1	1
Spain	0	9	2016-09-03	Amazona ochrocephala	0	1	Schinus terebinthifolius	0	Seed	1	1
Spain	1	1	2016-01-29	Amazona ochrocephala	0	1	Spathodea campanulata	0	Seed	0	1
Spain	0	8	2017-08-23	Amazona ochrocephala	0	1	Araucaria heterophylla	0	Leave	NA	0
Spain	0	9	2016-09-03	Amazona ochrocephala	0	1	Ardisia escallonioides	0	Fruit	0	1
Spain	0	9	2016-09-03	Amazona ochrocephala	0	1	Ficus macrophylla	0	Fruit	0	1
Spain	1	12	2016-12-27	Amazona ochrocephala	0	1	Ficus microcarpa	0	Fruit	0	1
Spain	1	1	2016-01-26	Amazona ochrocephala	0	1	Ficus microcarpa	0	Fruit	0	1
Spain	1	1	2016-01-26	Amazona ochrocephala	0	1	Ficus microcarpa	0	Fruit	0	1
Spain	1	12	2016-12-27	Amazona ochrocephala	0	1	Livistona chinensis	0	Fruit	0	1
Spain	0	11	2014-11-26	Amazona ochrocephala	0	1	Phoenix dactylifera	0	Fruit	0	1
Spain	0	11	2014-11-26	Amazona ochrocephala	0	1	Phoenix dactylifera	0	Fruit	0	1
Spain	0	10	2014-10-11	Amazona ochrocephala	0	1	Phoenix dactylifera	0	Fruit	0	1
Spain	0	8	2017-08-23	Amazona ochrocephala	0	1	Phoenix dactylifera	0	Fruit	0	1
Spain	1	2	2016-02-13	Amazona ochrocephala	0	1	Phoenix dactylifera	0	Fruit	0	1
Spain	0	9	2016-09-03	Amazona ochrocephala	0	1	Phytolacca dioica	0	Fruit	1	1
Spain	1	1	2016-01-26	Amazona ochrocephala	0	1	Platypodium elegans	0	Fruit	0	1
Spain	0	11	2014-11-26	Amazona ochrocephala	0	1	Schinus terebinthifolius	0	Fruit	0	1
Spain	0	11	2014-11-26	Amazona ochrocephala	0	1	Schinus terebinthifolius	0	Fruit	1	1
Spain	1	2	2016-02-02	Amazona ochrocephala	0	1	Syagrus romanzoffiana	0	Fruit	0	1
Spain	1	1	2016-01-26	Amazona ochrocephala	0	1	Syagrus romanzoffiana	0	Fruit	0	1
Spain	1	1	2016-01-29	Amazona ochrocephala	0	1	Syagrus romanzoffiana	0	Fruit	0	1
Spain	1	1	2017-01-04	Amazona ochrocephala	0	1	Washingtonia filifera	0	Fruit	0	1
Bolivia	0	10	2017-10-14	Amazona ochrocephala	1	6	Hancornia speciosa	1	Fruit	NA	0
Spain	0	10	2014-10-11	Amazona ochrocephala	0	1	Ceiba speciosa	0	Flower	NA	1
Spain	1	12	2016-12-27	Amazona ochrocephala	0	1	Erythrina caffra	0	Flower	NA	1
Spain	1	2	2016-02-02	Amazona ochrocephala	0	1	Erythrina caffra	0	Flower	NA	1
Spain	1	1	2017-01-14	Amazona ochrocephala	0	1	Erythrina caffra	0	Flower	NA	1
Spain	1	12	2014-12-23	Amazona ochrocephala	0	1	Eucalyptus camaldulensis	0	Flower	NA	1
Spain	0	8	2017-08-23	Amazona ochrocephala	0	1	Grevillea robusta	0	Flower	NA	1
Spain	1	3	2015-03-24	Amazona ochrocephala	0	1	Grevillea robusta	0	Flower	NA	1
Spain	1	2	2016-02-09	Amazona ochrocephala	0	1	Grevillea robusta	0	Flower	NA	1
Spain	1	1	2016-01-26	Amazona ochrocephala	0	1	Albizia julibrissin	0	Cortex	NA	0
Brazil	0	5	2015-05-01	Amazona pretrei	1	NA	Araucaria angustifolia	1	Seed	0	1
Brazil	0	5	2015-05-01	Amazona pretrei	1	NA	Araucaria angustifolia	1	Seed	0	1
Brazil	0	5	2015-05-01	Amazona pretrei	1	NA	Araucaria angustifolia	1	Seed	0	1
Brazil	0	5	2015-05-01	Amazona pretrei	1	NA	Araucaria angustifolia	1	Seed	0	1
Brazil	0	5	2015-05-01	Amazona pretrei	1	NA	Araucaria angustifolia	1	Seed	0	1
Brazil	0	5	2015-05-01	Amazona pretrei	1	NA	Araucaria angustifolia	1	Seed	0	1
Brazil	0	5	2015-05-01	Amazona pretrei	1	NA	Araucaria angustifolia	1	Seed	0	1
Brazil	0	5	2015-05-01	Amazona pretrei	1	NA	Araucaria angustifolia	1	Seed	0	1
Brazil	0	5	2015-05-01	Amazona pretrei	1	NA	Araucaria angustifolia	1	Seed	0	1
Brazil	0	5	2015-05-01	Amazona pretrei	1	NA	Araucaria angustifolia	1	Seed	0	1
Brazil	0	5	2015-05-01	Amazona pretrei	1	NA	Araucaria angustifolia	1	Seed	0	1
Brazil	0	5	2015-05-01	Amazona pretrei	1	NA	Araucaria angustifolia	1	Seed	0	1
Brazil	0	5	2015-05-01	Amazona pretrei	1	NA	Araucaria angustifolia	1	Seed	0	1
Brazil	0	5	2015-05-01	Amazona pretrei	1	NA	Araucaria angustifolia	1	Seed	0	1
Brazil	0	5	2015-05-01	Amazona pretrei	1	NA	Araucaria angustifolia	1	Seed	0	1
Brazil	0	5	2015-05-01	Amazona pretrei	1	NA	Araucaria angustifolia	1	Seed	0	1
Brazil	0	5	2015-05-01	Amazona pretrei	1	NA	Araucaria angustifolia	1	Seed	0	1
Brazil	0	5	2015-05-01	Amazona pretrei	1	NA	Araucaria angustifolia	1	Seed	0	1
Brazil	0	5	2015-05-01	Amazona pretrei	1	NA	Araucaria angustifolia	1	Seed	0	1
Brazil	0	5	2015-05-01	Amazona pretrei	1	NA	Araucaria angustifolia	1	Seed	0	1
Brazil	0	5	2015-05-01	Amazona pretrei	1	NA	Araucaria angustifolia	1	Seed	0	1
Brazil	0	5	2015-05-01	Amazona pretrei	1	NA	Araucaria angustifolia	1	Seed	0	1
Brazil	0	5	2015-05-01	Amazona pretrei	1	NA	Araucaria angustifolia	1	Seed	0	1
Brazil	0	5	2015-05-01	Amazona pretrei	1	NA	Araucaria angustifolia	1	Seed	0	1
Brazil	0	5	2015-05-01	Amazona pretrei	1	NA	Araucaria angustifolia	1	Seed	0	1
Brazil	0	5	2015-05-01	Amazona pretrei	1	NA	Araucaria angustifolia	1	Seed	0	1
Brazil	0	5	2015-05-01	Amazona pretrei	1	NA	Araucaria angustifolia	1	Seed	0	1
Brazil	0	5	2015-05-01	Amazona pretrei	1	NA	Araucaria angustifolia	1	Seed	0	1
Brazil	0	5	2015-05-01	Amazona pretrei	1	NA	Araucaria angustifolia	1	Seed	0	1
Brazil	0	5	2015-05-01	Amazona pretrei	1	NA	Araucaria angustifolia	1	Seed	0	1
Brazil	0	5	2015-05-01	Amazona pretrei	1	NA	Araucaria angustifolia	1	Seed	0	1
Brazil	0	5	2015-05-01	Amazona pretrei	1	NA	Araucaria angustifolia	1	Seed	0	1
Brazil	0	5	2015-05-01	Amazona pretrei	1	NA	Araucaria angustifolia	1	Seed	0	1
Brazil	0	5	2015-05-01	Amazona pretrei	1	NA	Araucaria angustifolia	1	Seed	0	1
Brazil	0	5	2015-05-01	Amazona pretrei	1	NA	Araucaria angustifolia	1	Seed	0	1
Brazil	0	5	2015-05-01	Amazona pretrei	1	NA	Araucaria angustifolia	1	Seed	0	1
Brazil	0	5	2015-05-01	Amazona pretrei	1	NA	Araucaria angustifolia	1	Seed	0	1
Brazil	0	5	2015-05-01	Amazona pretrei	1	NA	Araucaria angustifolia	1	Seed	0	1
Brazil	0	5	2015-05-01	Amazona pretrei	1	NA	Araucaria angustifolia	1	Seed	0	1
Brazil	0	5	2015-05-01	Amazona pretrei	1	NA	Araucaria angustifolia	1	Seed	0	1
Brazil	0	5	2015-05-01	Amazona pretrei	1	NA	Araucaria angustifolia	1	Seed	0	1
Domenican Republic	1	6	2017-06-01	Amazona ventralis	1	NA	Mangifera indica	0	Seed	0	1
Brazil	0	6	2015-06-01	Amazona vinacea	1	NA	Araucaria angustifolia	1	Seed	0	1
Brazil	0	6	2015-06-01	Amazona vinacea	1	NA	Araucaria angustifolia	1	Seed	0	1
Brazil	0	6	2015-06-01	Amazona vinacea	1	NA	Araucaria angustifolia	1	Seed	0	1
Brazil	0	6	2015-06-01	Amazona vinacea	1	NA	Araucaria angustifolia	1	Seed	0	1
Brazil	0	6	2015-06-01	Amazona vinacea	1	NA	Araucaria angustifolia	1	Seed	0	1
Brazil	0	6	2015-06-01	Amazona vinacea	1	NA	Araucaria angustifolia	1	Seed	0	1
Brazil	0	6	2015-06-01	Amazona vinacea	1	NA	Araucaria angustifolia	1	Seed	0	1
Brazil	0	6	2015-06-01	Amazona vinacea	1	NA	Araucaria angustifolia	1	Seed	0	1
Brazil	0	6	2015-06-01	Amazona vinacea	1	NA	Araucaria angustifolia	1	Seed	0	1
Brazil	0	6	2015-06-01	Amazona vinacea	1	NA	Araucaria angustifolia	1	Seed	0	1
Brazil	0	6	2015-06-01	Amazona vinacea	1	NA	Araucaria angustifolia	1	Seed	0	1
Brazil	0	6	2015-06-01	Amazona vinacea	1	NA	Araucaria angustifolia	1	Seed	0	1
Brazil	0	6	2015-06-01	Amazona vinacea	1	NA	Araucaria angustifolia	1	Seed	0	1
Brazil	0	6	2015-06-01	Amazona vinacea	1	NA	Araucaria angustifolia	1	Seed	0	1
Brazil	0	6	2015-06-01	Amazona vinacea	1	NA	Araucaria angustifolia	1	Seed	0	1
Brazil	0	6	2015-06-01	Amazona vinacea	1	NA	Araucaria angustifolia	1	Seed	0	1
Brazil	0	6	2015-06-01	Amazona vinacea	1	NA	Araucaria angustifolia	1	Seed	0	1
Brazil	0	6	2015-06-01	Amazona vinacea	1	NA	Araucaria angustifolia	1	Seed	0	1
Brazil	0	6	2015-06-01	Amazona vinacea	1	NA	Araucaria angustifolia	1	Seed	0	1
Brazil	0	6	2015-06-01	Amazona vinacea	1	NA	Araucaria angustifolia	1	Seed	0	1
Brazil	0	6	2015-06-01	Amazona vinacea	1	NA	Araucaria angustifolia	1	Seed	0	1
Brazil	0	6	2015-06-01	Amazona vinacea	1	NA	Araucaria angustifolia	1	Seed	0	1
Brazil	0	6	2015-06-01	Amazona vinacea	1	NA	Araucaria angustifolia	1	Seed	0	1
Brazil	0	6	2015-06-01	Amazona vinacea	1	NA	Araucaria angustifolia	1	Seed	0	1
Brazil	0	6	2015-06-01	Amazona vinacea	1	NA	Araucaria angustifolia	1	Seed	0	1
Brazil	0	6	2015-06-01	Amazona vinacea	1	NA	Araucaria angustifolia	1	Seed	0	1
Brazil	0	6	2015-06-01	Amazona vinacea	1	NA	Araucaria angustifolia	1	Seed	0	1
Brazil	0	6	2015-06-01	Amazona vinacea	1	NA	Araucaria angustifolia	1	Seed	0	1
Brazil	0	6	2015-06-01	Amazona vinacea	1	NA	Araucaria angustifolia	1	Seed	0	1
Brazil	0	6	2015-06-01	Amazona vinacea	1	NA	Araucaria angustifolia	1	Seed	0	1
Brazil	0	6	2015-06-01	Amazona vinacea	1	NA	Araucaria angustifolia	1	Seed	0	1
Brazil	0	6	2015-06-01	Amazona vinacea	1	NA	Araucaria angustifolia	1	Seed	0	1
Brazil	0	6	2015-06-01	Amazona vinacea	1	NA	Araucaria angustifolia	1	Seed	0	1
Brazil	0	6	2015-06-01	Amazona vinacea	1	NA	Araucaria angustifolia	1	Seed	0	1
Brazil	0	6	2015-06-01	Amazona vinacea	1	NA	Araucaria angustifolia	1	Seed	0	1
Brazil	0	6	2015-06-01	Amazona vinacea	1	NA	Araucaria angustifolia	1	Seed	0	1
Brazil	0	6	2015-06-01	Amazona vinacea	1	NA	Araucaria angustifolia	1	Seed	0	1
Brazil	0	6	2015-06-01	Amazona vinacea	1	NA	Araucaria angustifolia	1	Seed	0	1
Brazil	0	6	2015-06-01	Amazona vinacea	1	NA	Araucaria angustifolia	1	Seed	0	1
Brazil	0	6	2015-06-01	Amazona vinacea	1	NA	Araucaria angustifolia	1	Seed	0	1
Brazil	0	6	2015-06-01	Amazona vinacea	1	NA	Araucaria angustifolia	1	Seed	0	1
Brazil	0	6	2015-06-01	Amazona vinacea	1	NA	Araucaria angustifolia	1	Seed	0	1
Brazil	0	6	2015-06-01	Amazona vinacea	1	NA	Araucaria angustifolia	1	Seed	0	1
Brazil	0	6	2015-06-01	Amazona vinacea	1	NA	Araucaria angustifolia	1	Seed	0	1
Brazil	0	6	2015-06-01	Amazona vinacea	1	NA	Araucaria angustifolia	1	Seed	0	1
Brazil	0	6	2015-06-01	Amazona vinacea	1	NA	Araucaria angustifolia	1	Seed	0	1
Brazil	0	6	2015-06-01	Amazona vinacea	1	NA	Araucaria angustifolia	1	Seed	0	1
Brazil	0	6	2015-06-01	Amazona vinacea	1	NA	Araucaria angustifolia	1	Seed	0	1
Brazil	0	6	2015-06-01	Amazona vinacea	1	NA	Araucaria angustifolia	1	Seed	0	1
Brazil	0	6	2015-06-01	Amazona vinacea	1	NA	Araucaria angustifolia	1	Seed	0	1
Brazil	0	6	2015-06-01	Amazona vinacea	1	NA	Araucaria angustifolia	1	Seed	0	1
Brazil	0	6	2015-06-01	Amazona vinacea	1	NA	Araucaria angustifolia	1	Seed	0	1
Brazil	0	6	2015-06-01	Amazona vinacea	1	NA	Araucaria angustifolia	1	Seed	0	1
Brazil	0	6	2015-06-01	Amazona vinacea	1	NA	Araucaria angustifolia	1	Seed	0	1
Brazil	0	6	2015-06-01	Amazona vinacea	1	NA	Araucaria angustifolia	1	Seed	0	1
Brazil	0	6	2015-06-01	Amazona vinacea	1	NA	Araucaria angustifolia	1	Seed	0	1
Puerto Rico	1	3	2016-03-17	Amazona vitatta	1	1	Casuarina equisetifolia	0	Seed	1	1
Puerto Rico	1	3	2016-03-16	Amazona vitatta	1	3	Guarea guidonia	1	Seed	0	1
Puerto Rico	1	3	2016-03-16	Amazona vitatta	1	4	Guarea guidonia	1	Seed	0	1
Puerto Rico	1	3	2016-03-22	Amazona vitatta	1	4	Guarea guidonia	1	Seed	0	1
Puerto Rico	1	3	2016-03-18	Amazona vitatta	1	5	Guarea guidonia	1	Seed	0	1
Puerto Rico	1	3	2016-03-26	Amazona vitatta	1	6	Guarea guidonia	1	Seed	0	1
Puerto Rico	1	3	2016-03-27	Amazona vitatta	1	1	Senna siamea	0	Seed	0	1
Puerto Rico	1	3	2016-03-31	Amazona vitatta	1	1	Cecropia schreberiana	1	Seed	0	0
Puerto Rico	1	4	2016-04-05	Amazona vitatta	1	2	Cecropia schreberiana	1	Seed	0	0
Puerto Rico	1	3	2016-03-18	Amazona vitatta	1	1	Guarea guidonia	1	Seed	0	0
Puerto Rico	1	4	2016-04-05	Amazona vitatta	1	2	Cecropia schreberiana	1	Fruit	0	1
Puerto Rico	1	3	2016-03-02	Amazona vitatta	1	10	Manilkara bidentata	1	Fruit	0	1
Puerto Rico	1	4	2016-04-08	Amazona vitatta	1	1	Miconia impetiolaris	1	Fruit	0	1
Puerto Rico	1	4	2016-04-12	Amazona vitatta	1	3	Miconia impetiolaris	1	Fruit	0	1
Puerto Rico	1	4	2016-04-17	Amazona vitatta	1	4	Miconia impetiolaris	1	Fruit	0	1
Puerto Rico	1	4	2016-04-06	Amazona vitatta	1	6	Miconia impetiolaris	1	Fruit	0	1
Puerto Rico	1	2	2016-02-19	Amazona vitatta	1	2	Prestoea montana	1	Fruit	0	1
Puerto Rico	1	2	2016-02-26	Amazona vitatta	1	2	Prestoea montana	1	Fruit	0	1
Puerto Rico	1	4	2016-04-24	Amazona vitatta	1	1	Roystonea borinquena	1	Fruit	0	1
Puerto Rico	1	4	2016-04-30	Amazona vitatta	1	2	Syzygium malaccense	0	Fruit	0	1
Puerto Rico	1	4	2016-04-28	Amazona vitatta	1	3	Syzygium malaccense	0	Fruit	0	1
Puerto Rico	1	3	2016-03-22	Amazona vitatta	1	1	Aiphanes minima	1	Fruit	1	0
Puerto Rico	1	3	2016-03-02	Amazona vitatta	1	2	Ficus trigonata	1	Fruit	0	0
Puerto Rico	1	4	2016-04-06	Amazona vitatta	1	1	Miconia impetiolaris	1	Fruit	0	0
Puerto Rico	1	4	2016-04-06	Amazona vitatta	1	1	Miconia impetiolaris	1	Fruit	0	0
Puerto Rico	1	4	2016-04-12	Amazona vitatta	1	1	Miconia impetiolaris	1	Fruit	0	0
Puerto Rico	1	5	2016-05-01	Amazona vitatta	1	1	Roystonea borinquena	1	Fruit	0	0
Puerto Rico	1	4	2016-04-29	Amazona vitatta	1	2	Syzygium malaccense	0	Fruit	0	0
Puerto Rico	1	3	2016-03-29	Amazona vitatta	1	1	Terminalia catappa	0	Fruit	0	0
Puerto Rico	1	2	2016-02-19	Amazona vitatta	1	2	Hirtella rugosa	1	Flower	NA	1
Puerto Rico	1	3	2016-03-18	Amazona vitatta	1	1	Spathodea campanulata	0	Flower	NA	1
Bolivia	0	11	2017-11-01	Anodorhynchus hyacinthinus	1	1	Acrocomia totai	1	Fruit	NA	1
Bolivia	0	11	2017-11-01	Anodorhynchus hyacinthinus	1	1	Acrocomia totai	1	Fruit	NA	1
Bolivia	0	11	2017-11-01	Anodorhynchus hyacinthinus	1	1	Acrocomia totai	1	Fruit	NA	1
Bolivia	0	11	2017-11-01	Anodorhynchus hyacinthinus	1	1	Acrocomia totai	1	Fruit	NA	1
Bolivia	0	11	2017-11-01	Anodorhynchus hyacinthinus	1	1	Acrocomia totai	1	Fruit	NA	1
Bolivia	0	11	2017-11-01	Anodorhynchus hyacinthinus	1	1	Acrocomia totai	1	Fruit	NA	1
Bolivia	0	11	2017-11-01	Anodorhynchus hyacinthinus	1	1	Acrocomia totai	1	Fruit	NA	1
Bolivia	0	11	2017-11-01	Anodorhynchus hyacinthinus	1	1	Acrocomia totai	1	Fruit	NA	1
Bolivia	0	11	2017-11-01	Anodorhynchus hyacinthinus	1	1	Acrocomia totai	1	Fruit	NA	1
Bolivia	0	11	2017-11-01	Anodorhynchus hyacinthinus	1	1	Acrocomia totai	1	Fruit	NA	1
Bolivia	0	11	2017-11-01	Anodorhynchus hyacinthinus	1	1	Acrocomia totai	1	Fruit	NA	1
Bolivia	0	11	2017-11-01	Anodorhynchus hyacinthinus	1	1	Acrocomia totai	1	Fruit	NA	1
Bolivia	0	11	2017-11-01	Anodorhynchus hyacinthinus	1	2	Acrocomia totai	1	Fruit	NA	1
Bolivia	0	11	2017-11-01	Anodorhynchus hyacinthinus	1	2	Acrocomia totai	1	Fruit	NA	1
Bolivia	0	11	2017-11-01	Anodorhynchus hyacinthinus	1	2	Acrocomia totai	1	Fruit	NA	1
Bolivia	0	11	2017-11-01	Anodorhynchus hyacinthinus	1	3	Acrocomia totai	1	Fruit	NA	1
Bolivia	0	11	2017-11-01	Anodorhynchus hyacinthinus	1	4	Acrocomia totai	1	Fruit	NA	1
Bolivia	0	11	2017-11-01	Anodorhynchus hyacinthinus	1	4	Acrocomia totai	1	Fruit	NA	1
Bolivia	0	11	2017-11-01	Anodorhynchus hyacinthinus	1	6	Acrocomia totai	1	Fruit	NA	1
Bolivia	0	11	2017-11-01	Anodorhynchus hyacinthinus	1	9	Acrocomia totai	1	Fruit	NA	1
Bolivia	0	11	2017-11-01	Anodorhynchus hyacinthinus	1	10	Acrocomia totai	1	Fruit	NA	1
Bolivia	0	11	2017-11-01	Anodorhynchus hyacinthinus	1	10	Acrocomia totai	1	Fruit	NA	1
Bolivia	0	11	2017-11-01	Anodorhynchus hyacinthinus	1	1	Acrocomia totai	1	Fruit	NA	0
Costa Rica	NA	4	2018-04-27	Ara ambiguus	1	NA	Carapa guianensis	1	Seed	1	1
Costa Rica	1	4	2018-04-25	Ara ambiguus	1	6	Clusia pratensis	1	Seed	1	1
Costa Rica	1	4	2018-04-25	Ara ambiguus	1	6	Maranthes panamensis	1	Seed	1	1
Costa Rica	1	4	2018-04-25	Ara ambiguus	1	6	Simarouba amara	1	Seed	1	1
Costa Rica	1	4	2018-04-25	Ara ambiguus	1	2	Terminalia catappa	0	Seed	1	1
Puerto Rico	1	5	2016-05-05	Ara ararauna	0	1	Roystonea borinquena	1	Stem	NA	1
Puerto Rico	1	5	2016-05-06	Ara ararauna	0	4	Spathodea campanulata	0	Seed	0	1
Puerto Rico	1	5	2016-05-06	Ara ararauna	0	4	Calophyllum antillarum	1	Fruit	0	1
Puerto Rico	1	5	2016-05-05	Ara ararauna	0	1	Coccoloba uvifera	1	Fruit	0	1
Puerto Rico	1	4	2016-04-04	Ara ararauna	0	3	Mangifera indica	0	Fruit	0	1
Puerto Rico	1	4	2016-04-04	Ara ararauna	0	2	Psidium guajava	1	Fruit	0	1
Puerto Rico	1	5	2016-05-05	Ara ararauna	0	1	Roystonea borinquena	1	Fruit	0	1
Puerto Rico	1	5	2016-05-06	Ara ararauna	0	2	Roystonea borinquena	1	Fruit	0	1
Puerto Rico	1	4	2016-04-04	Ara ararauna	0	2	Roystonea borinquena	1	Fruit	0	1
Puerto Rico	1	5	2016-05-09	Ara ararauna	0	3	Roystonea borinquena	1	Fruit	0	1
Puerto Rico	1	5	2016-05-11	Ara ararauna	0	5	Roystonea borinquena	1	Fruit	0	1
Puerto Rico	1	5	2016-05-06	Ara ararauna	0	2	Terminalia catappa	0	Fruit	0	1
Puerto Rico	1	4	2016-04-04	Ara ararauna	0	3	Terminalia catappa	0	Fruit	0	1
Brazil	0	10	00/10/16	Ara ararauna	1	2	Mauritia flexuosa	1	Fruit	NA	1
Brazil	0	10	00/10/16	Ara ararauna	1	12	Qualea dichotoma	1	Fruit	NA	1
Brazil	0	10	00/10/16	Ara ararauna	1	12	Qualea dichotoma	1	Fruit	NA	1
Brazil	0	10	00/10/16	Ara ararauna	1	12	Qualea dichotoma	1	Fruit	NA	1
Bolivia	0	10	2017-10-22	Ara ararauna	1	1	Acrocomia totai	1	Fruit	NA	1
Bolivia	0	10	2017-10-22	Ara ararauna	1	3	Attalea speciosa	1	Fruit	NA	1
Bolivia	0	10	2017-10-18	Ara ararauna	1	14	Attalea speciosa	1	Fruit	NA	1
Puerto Rico	1	5	2016-05-09	Ara ararauna	0	3	Mangifera indica	0	Fruit	1	0
Brazil	0	10	00/10/16	Ara ararauna	1	2	Mauritia flexuosa	1	Fruit	NA	0
Brazil	0	10	00/10/16	Ara ararauna	1	2	Mauritia flexuosa	1	Fruit	0	0
Brazil	0	10	00/10/16	Ara ararauna	1	12	Qualea dichotoma	1	Fruit	NA	0
Brazil	0	10	00/10/16	Ara ararauna	1	12	Qualea dichotoma	1	Fruit	NA	0
Brazil	0	10	00/10/16	Ara ararauna	1	12	Qualea dichotoma	1	Fruit	NA	0
Brazil	0	10	00/10/16	Ara ararauna	1	12	Qualea dichotoma	1	Fruit	1	0
Bolivia	0	10	2017-10-20	Ara ararauna	1	1	Acrocomia totai	1	Fruit	NA	0
Bolivia	0	10	2017-10-21	Ara ararauna	1	1	Acrocomia totai	1	Fruit	NA	0
Bolivia	0	10	2017-10-18	Ara ararauna	1	2	Acrocomia totai	1	Fruit	NA	0
Bolivia	0	10	2017-10-19	Ara ararauna	1	2	Acrocomia totai	1	Fruit	NA	0
Bolivia	0	10	2017-10-22	Ara ararauna	1	3	Acrocomia totai	1	Fruit	NA	0
Bolivia	0	10	2017-10-18	Ara ararauna	1	3	Acrocomia totai	1	Fruit	NA	0
Bolivia	0	10	2017-10-21	Ara ararauna	1	4	Acrocomia totai	1	Fruit	NA	0
Bolivia	0	10	2017-10-19	Ara ararauna	1	5	Acrocomia totai	1	Fruit	NA	0
Bolivia	0	10	2017-10-21	Ara ararauna	1	5	Acrocomia totai	1	Fruit	NA	0
Bolivia	0	10	2017-10-22	Ara ararauna	1	5	Acrocomia totai	1	Fruit	NA	0
Bolivia	0	10	2017-10-21	Ara ararauna	1	8	Acrocomia totai	1	Fruit	NA	0
Bolivia	0	10	2017-10-22	Ara ararauna	1	4	Attalea speciosa	1	Fruit	NA	0
Bolivia	0	10	2017-10-21	Ara ararauna	1	8	Attalea speciosa	1	Fruit	NA	0
Bolivia	0	10	2017-10-19	Ara ararauna	1	2	Mangifera indica	0	Fruit	NA	0
Bolivia	0	10	2017-10-21	Ara ararauna	1	6	Mangifera indica	0	Fruit	NA	0
Bolivia	0	10	2017-10-19	Ara ararauna	1	10	Mangifera indica	0	Fruit	NA	0
Bolivia	0	10	2017-10-19	Ara ararauna	1	10	Mangifera indica	0	Fruit	NA	0
Bolivia	0	10	2017-10-17	Ara ararauna	1	20	Mangifera indica	0	Fruit	NA	0
Bolivia	0	10	2017-10-18	Ara ararauna	1	30	Mangifera indica	0	Fruit	NA	0
Puerto Rico	1	5	2016-05-09	Ara ararauna	0	3	Delonix regia	0	Flower	NA	1
Bolivia	0	10	2017-10-19	Ara chloropterus	1	2	Acrocomia totai	1	Fruit	NA	1
Bolivia	0	10	2017-10-19	Ara chloropterus	1	8	Acrocomia totai	1	Fruit	NA	1
Bolivia	0	10	2017-10-18	Ara chloropterus	1	1	Acrocomia totai	1	Fruit	NA	0
Bolivia	0	10	2017-10-18	Ara chloropterus	1	2	Acrocomia totai	1	Fruit	NA	0
Bolivia	0	10	2017-10-19	Ara chloropterus	1	2	Acrocomia totai	1	Fruit	NA	0
Bolivia	0	10	2017-10-21	Ara chloropterus	1	2	Acrocomia totai	1	Fruit	NA	0
Bolivia	0	10	2017-10-21	Ara chloropterus	1	2	Acrocomia totai	1	Fruit	NA	0
Bolivia	0	10	2017-10-18	Ara chloropterus	1	2	Acrocomia totai	1	Fruit	NA	0
Bolivia	0	10	2017-10-21	Ara chloropterus	1	3	Acrocomia totai	1	Fruit	NA	0
Bolivia	0	10	2017-10-18	Ara chloropterus	1	6	Acrocomia totai	1	Fruit	NA	0
Bolivia	0	10	2017-10-18	Ara chloropterus	1	6	Acrocomia totai	1	Fruit	NA	0
Bolivia	0	10	2017-10-18	Ara chloropterus	1	6	Acrocomia totai	1	Fruit	NA	0
Bolivia	0	10	2017-10-19	Ara chloropterus	1	1	Mangifera indica	0	Fruit	NA	0
Bolivia	0	10	2017-10-19	Ara chloropterus	1	2	Mangifera indica	0	Fruit	NA	0
Costa Rica	1	4	2018-04-18	Ara macao	1	2	Compsoneura sprucei	1	Twigs	1	1
Costa Rica	1	4	2018-04-19	Ara macao	1	2	Anacardium occidentalis	1	Seed	0	1
Costa Rica	1	4	2018-04-18	Ara macao	1	2	Gmelina arborea	0	Seed	1	1
Costa Rica	1	4	2018-04-18	Ara macao	1	8	Gmelina arborea	0	Seed	1	1
Costa Rica	1	4	2018-04-18	Ara macao	1	2	Gmelina arborea	0	Seed	1	1
Costa Rica	1	4	2018-04-18	Ara macao	1	6	Platimiscium curuense	1	Seed	1	1
Costa Rica	1	4	2018-04-19	Ara macao	1	30	Terminalia catappa	0	Seed	1	1
Costa Rica	1	4	2018-04-17	Ara macao	1	2	Terminalia catappa	0	Seed	1	1
Costa Rica	1	4	2018-04-19	Ara macao	1	30	Terminalia catappa	0	Seed	1	1
Costa Rica	1	4	2018-04-18	Ara macao	1	NA	Terminalia catappa	0	Seed	1	1
Costa Rica	1	4	2018-04-11	Ara macao	1	NA	Cocos nucifera	1	Fruit	0	1
Costa Rica	1	4	2018-04-28	Ara macao	1	1	Elaeis guianensis	0	Fruit	1	1
Costa Rica	1	4	2018-04-17	Ara macao	1	4	Hymenaea courbaril	1	Fruit	0	1
Costa Rica	1	4	2018-04-18	Ara macao	1	2	Inga spectabilis	1	Fruit	0	1
Costa Rica	1	4	2018-04-18	Ara macao	1	6	Inga spectabilis	1	Fruit	0	1
Costa Rica	1	4	2018-04-18	Ara macao	1	NA	Inga spectabilis	1	Fruit	0	1
Costa Rica	1	4	2018-04-11	Ara macao	1	4	Spondias purpurea	1	Fruit	0	1
Spain	1	2	2015-02-10	Aratinga nenday	0	1	Arachis hypogaea	0	Seed	0	1
Spain	1	2	2015-02-26	Aratinga nenday	0	1	Arachis hypogaea	0	Seed	0	1
Spain	0	11	2014-11-05	Aratinga nenday	0	1	Grevillea robusta	0	Seed	0	1
Spain	0	9	2014-09-03	Aratinga nenday	0	1	Grevillea robusta	0	Seed	0	1
Spain	0	12	2014-12-01	Aratinga nenday	0	1	Helianthus annuus	0	Seed	0	1
Spain	0	12	2014-12-13	Aratinga nenday	0	1	Helianthus annuus	0	Seed	0	1
Spain	0	11	2014-11-20	Aratinga nenday	0	1	Helianthus annuus	0	Seed	0	1
Spain	1	1	2015-01-31	Aratinga nenday	0	1	Helianthus annuus	0	Seed	0	1
Spain	1	1	2017-01-15	Aratinga nenday	0	3	Schinus molle	0	Seed	1	1
Spain	1	1	2017-01-07	Aratinga nenday	0	4	Schinus molle	0	Seed	1	1
Spain	0	9	2016-09-04	Aratinga nenday	0	4	Spathodea campanulata	0	Seed	0	1
Spain	0	12	2014-12-19	Aratinga nenday	0	1	Tamarindus indica	0	Seed	0	1
Spain	1	2	2015-02-26	Aratinga nenday	0	1	Tamarindus indica	0	Seed	1	1
Spain	1	1	2017-01-15	Aratinga nenday	0	3	Jacaranda mimosifolia	0	Seed	0	0
Spain	0	9	2016-09-04	Aratinga nenday	0	4	Jacaranda mimosifolia	0	Seed	0	0
Spain	1	1	2017-01-07	Aratinga nenday	0	4	Jacaranda mimosifolia	0	Seed	0	0
Spain	1	1	2016-01-03	Aratinga nenday	0	7	Spathodea campanulata	0	Seed	0	0
Spain	0	10	2014-10-14	Aratinga nenday	0	1	Ficus microcarpa	0	Fruit	0	1
Spain	1	3	2015-03-23	Aratinga nenday	0	1	Ficus microcarpa	0	Fruit	0	1
Spain	1	3	2015-03-26	Aratinga nenday	0	1	Ficus microcarpa	0	Fruit	0	1
Spain	1	1	2017-01-07	Aratinga nenday	0	4	Ficus microcarpa	0	Fruit	0	1
Spain	1	3	2015-03-28	Aratinga nenday	0	1	Phoenix canariensis	1	Fruit	0	1
Spain	1	1	2016-01-08	Aratinga nenday	0	4	Phoenix canariensis	1	Fruit	0	1
Spain	1	1	2017-01-07	Aratinga nenday	0	4	Phoenix canariensis	1	Fruit	0	1
Spain	0	12	2014-12-03	Aratinga nenday	0	1	Phoenix dactylifera	0	Fruit	0	1
Spain	0	11	2014-11-04	Aratinga nenday	0	1	Phoenix dactylifera	0	Fruit	0	1
Spain	0	11	2014-11-20	Aratinga nenday	0	1	Phoenix dactylifera	0	Fruit	0	1
Spain	0	10	2014-10-15	Aratinga nenday	0	1	Phoenix dactylifera	0	Fruit	0	1
Spain	0	10	2014-10-26	Aratinga nenday	0	1	Phoenix dactylifera	0	Fruit	0	1
Spain	0	9	2014-09-24	Aratinga nenday	0	1	Phoenix dactylifera	0	Fruit	0	1
Spain	1	1	2017-01-15	Aratinga nenday	0	3	Phoenix dactylifera	0	Fruit	0	1
Spain	1	1	2016-01-03	Aratinga nenday	0	7	Phoenix dactylifera	0	Fruit	0	1
Spain	0	12	2014-12-19	Aratinga nenday	0	1	Tamarindus indica	0	Fruit	0	1
Spain	0	11	2014-11-21	Aratinga nenday	0	1	Tamarindus indica	0	Fruit	0	1
Spain	0	12	2014-12-13	Aratinga nenday	0	1	Washingtonia filifera	0	Fruit	0	1
Spain	0	8	2014-08-27	Aratinga nenday	0	1	Washingtonia filifera	0	Fruit	0	1
Spain	0	9	2014-09-24	Aratinga nenday	0	1	Washingtonia filifera	0	Fruit	1	1
Spain	0	9	2016-09-04	Aratinga nenday	0	4	Washingtonia filifera	0	Fruit	0	1
Spain	1	1	2017-01-07	Aratinga nenday	0	4	Washingtonia filifera	0	Fruit	0	1
Spain	0	11	2014-11-03	Aratinga nenday	0	1	Washingtonia robusta	0	Fruit	0	1
Spain	0	9	2014-09-02	Aratinga nenday	0	1	Washingtonia robusta	0	Fruit	0	1
Spain	0	10	2014-10-06	Aratinga nenday	0	3	Washingtonia robusta	0	Fruit	0	1
Spain	0	9	2014-09-18	Aratinga nenday	0	1	Washingtonia filifera	0	Fruit	1	0
Spain	0	9	2014-09-02	Aratinga nenday	0	1	Eucalyptus camaldulensis	0	Flower	NA	1
Spain	1	1	2017-01-15	Aratinga nenday	0	3	Eucalyptus camaldulensis	0	Flower	NA	1
Spain	1	1	2016-01-08	Aratinga nenday	0	4	Eucalyptus globulus	0	Flower	NA	1
Spain	0	12	2014-12-02	Aratinga nenday	0	1	Spathodea campanulata	0	Flower	NA	1
Spain	0	12	2014-12-04	Aratinga nenday	0	1	Spathodea campanulata	0	Flower	NA	1
Spain	1	2	2015-02-06	Aratinga nenday	0	1	Spathodea campanulata	0	Flower	NA	1
Spain	0	8	2014-08-21	Aratinga nenday	0	1	Washingtonia filifera	0	Flower	NA	1
Spain	1	1	2017-01-15	Aratinga nenday	0	3	Washingtonia robusta	0	Flower	NA	1
Panama	1	3	2019-03-22	B.jugularis	1	NA	Ceiba penthandra	NA	Fruit	NA	1
Brazil	0	11	2015-11-01	Brotogeris chiriri	1	NA	Delonix regia	0	Seed	0	1
Brazil	0	11	2015-11-01	Brotogeris chiriri	1	NA	Delonix regia	0	Seed	0	1
Brazil	0	11	2015-11-01	Brotogeris chiriri	1	NA	Delonix regia	0	Seed	0	1
Brazil	0	11	2015-11-01	Brotogeris chiriri	1	NA	Delonix regia	0	Seed	0	1
Brazil	0	11	2015-11-01	Brotogeris chiriri	1	NA	Delonix regia	0	Seed	0	1
Costa Rica	1	4	2018-04-30	Brotogeris jugularis	1	2	Cedrela odorata	1	Seed	0	1
Costa Rica	1	4	2018-04-12	Brotogeris jugularis	1	3	Ceiba pentandra	1	Seed	1	1
Costa Rica	1	4	2018-04-12	Brotogeris jugularis	1	27	Ceiba pentandra	1	Seed	1	1
Costa Rica	1	4	2018-04-30	Brotogeris jugularis	1	40	Ceiba pentandra	1	Seed	1	1
Costa Rica	1	4	1918-04-16	Brotogeris jugularis	1	7	Ceiba pentandra	1	Seed	1	1
Costa Rica	1	4	2018-04-23	Brotogeris jugularis	1	25	Ceiba pentandra	1	Seed	0	1
Costa Rica	1	4	2018-04-22	Brotogeris jugularis	1	2	N. Identificada 1	NA	Seed	0	1
Costa Rica	1	4	2018-04-24	Brotogeris jugularis	1	4	Ochroma pyramidale	1	Seed	1	1
Costa Rica	1	4	2018-04-27	Brotogeris jugularis	1	2	Pachira quinata	1	Seed	0	1
Costa Rica	1	4	2018-04-12	Brotogeris jugularis	1	3	Pachira quinata	1	Seed	1	1
Costa Rica	1	4	2018-04-14	Brotogeris jugularis	1	6	Pachira quinata	1	Seed	0	1
Costa Rica	1	4	2018-04-12	Brotogeris jugularis	1	27	Pachira quinata	1	Seed	1	1
Costa Rica	1	4	2018-04-12	Brotogeris jugularis	1	2	Pachira quinata	1	Seed	1	1
Costa Rica	1	4	2018-04-16	Brotogeris jugularis	1	2	Pseudobombax septenatum	1	Seed	1	1
Costa Rica	1	4	2018-04-14	Brotogeris jugularis	1	2	Pseudobombax septenatum	1	Seed	1	1
Costa Rica	1	4	2018-04-16	Brotogeris jugularis	1	4	Pseudobombax septenatum	1	Seed	1	1
Costa Rica	1	4	2018-04-29	Brotogeris jugularis	1	18	Sterculia apetala	1	Seed	0	1
Costa Rica	1	4	2018-04-28	Brotogeris jugularis	1	24	Tabebuia rosea	1	Seed	0	1
Costa Rica	1	4	2018-04-18	Brotogeris jugularis	1	8	Terminalia Bucidoides	1	Seed	0	1
Costa Rica	1	4	2018-04-18	Brotogeris jugularis	1	16	Terminalia Bucidoides	1	Seed	0	1
Costa Rica	1	4	2018-04-29	Brotogeris jugularis	1	16	Anacardium occidentalis	1	Fruit	1	1
Costa Rica	1	4	2018-04-15	Brotogeris jugularis	1	30	Ficus insipida	1	Fruit	1	1
Costa Rica	1	4	2018-04-29	Brotogeris jugularis	1	8	Mangifera indica	0	Fruit	0	1
Costa Rica	1	4	2018-04-28	Brotogeris jugularis	1	8	Mangifera indica	0	Fruit	1	1
Costa Rica	1	4	2018-04-30	Brotogeris jugularis	1	30	Mangifera indica	1	Fruit	0	1
Costa Rica	1	4	2018-04-29	Brotogeris jugularis	1	10	Melococcus bijugatus	1	Fruit	0	1
Costa Rica	1	4	2018-04-29	Brotogeris jugularis	1	16	Melococcus bijugatus	1	Fruit	0	1
Costa Rica	1	4	2018-04-29	Brotogeris jugularis	1	16	Melococcus bijugatus	1	Fruit	1	1
Costa Rica	1	4	2018-04-23	Brotogeris jugularis	1	6	Nephelium lappaceum	0	Fruit	0	1
Costa Rica	1	4	2018-04-21	Brotogeris jugularis	1	10	Psidium guajava	1	Fruit	0	1
Costa Rica	1	4	2018-04-29	Brotogeris jugularis	1	20	Simarouba amara	1	Fruit	0	1
Costa Rica	1	4	2018-04-12	Brotogeris jugularis	1	1	Spondias purpurea	1	Fruit	1	1
Costa Rica	1	4	2018-04-14	Brotogeris jugularis	1	6	Mangifera indica	0	Fruit	1	0
Costa Rica	1	4	2018-04-29	Brotogeris jugularis	1	16	Mangifera indica	0	Fruit	0	0
Costa Rica	1	4	2018-04-18	Brotogeris jugularis	1	20	Mangifera indica	0	Fruit	0	0
Panama	1	3	2019-03-24	Brotogeris jugularis	1	NA	Delonis regia	NA	Flower	NA	1
Panama	1	3	2019-03-19	Brotogeris jugularis	1	NA	Tabebuia rosea	NA	Flower	NA	1
Costa Rica	1	4	2018-04-29	Brotogeris jugularis	1	14	Tabebuia rosea	1	Flower	NA	1
Costa Rica	1	4	2018-04-21	Brotogeris jugularis	1	6	Cordia aliodora	1	Flower	NA	0
Costa Rica	1	4	2018-04-24	Brotogeris jugularis	1	6	Erythrina fusca	1	Flower	0	0
Costa Rica	1	4	2018-04-24	Brotogeris jugularis	1	10	Erythrina fusca	1	Flower	0	0
Puerto Rico	1	3	2016-03-25	Brotogeris versicolurus	0	12	Albizia procera	0	Seed	0	1
Puerto Rico	1	3	2016-03-28	Brotogeris versicolurus	0	13	Albizia procera	0	Seed	0	1
Puerto Rico	1	3	2016-03-25	Brotogeris versicolurus	0	16	Albizia procera	0	Seed	0	1
Puerto Rico	1	3	2016-03-25	Brotogeris versicolurus	0	25	Albizia procera	0	Seed	0	1
Puerto Rico	1	3	2016-03-25	Brotogeris versicolurus	0	2	Ceiba pentandra	0	Seed	1	1
Puerto Rico	1	3	2016-03-25	Brotogeris versicolurus	0	4	Ceiba pentandra	0	Seed	1	1
Puerto Rico	1	3	2016-03-28	Brotogeris versicolurus	0	4	Ceiba pentandra	0	Seed	1	1
Puerto Rico	1	3	2016-03-25	Brotogeris versicolurus	0	8	Ceiba pentandra	0	Seed	1	1
Puerto Rico	1	3	2016-03-28	Brotogeris versicolurus	0	11	Ceiba pentandra	0	Seed	1	1
Puerto Rico	1	5	2016-05-12	Brotogeris versicolurus	0	6	Lagerstroemia speciosa	0	Seed	0	1
Puerto Rico	1	4	2016-04-04	Brotogeris versicolurus	0	9	Pithecellobium dulce	0	Seed	1	1
Puerto Rico	1	3	2016-03-25	Brotogeris versicolurus	0	12	Pithecellobium dulce	0	Seed	1	1
Puerto Rico	1	3	2016-03-28	Brotogeris versicolurus	0	4	Senna siamea	0	Seed	0	1
Puerto Rico	1	5	2016-05-09	Brotogeris versicolurus	0	7	Spathodea campanulata	0	Seed	0	1
Puerto Rico	1	3	2016-03-25	Brotogeris versicolurus	0	6	Sterculia apetala	0	Seed	0	1
Puerto Rico	1	3	2016-03-28	Brotogeris versicolurus	0	7	Sterculia apetala	0	Seed	0	1
Puerto Rico	1	3	2016-03-25	Brotogeris versicolurus	0	8	Sterculia apetala	0	Seed	0	1
Puerto Rico	1	3	2016-03-28	Brotogeris versicolurus	0	9	Sterculia apetala	0	Seed	0	1
Puerto Rico	1	3	2016-03-28	Brotogeris versicolurus	0	15	Sterculia apetala	0	Seed	0	1
Puerto Rico	1	3	2016-03-25	Brotogeris versicolurus	0	16	Sterculia apetala	0	Seed	0	1
Puerto Rico	1	3	2016-03-25	Brotogeris versicolurus	0	8	Sterculia foetida	0	Seed	0	1
Puerto Rico	1	3	2016-03-28	Brotogeris versicolurus	0	11	Sterculia foetida	0	Seed	0	1
Puerto Rico	1	3	2016-03-25	Brotogeris versicolurus	0	27	Samanea saman	0	Seed	0	0
Puerto Rico	1	5	2016-05-06	Brotogeris versicolurus	0	6	Calophyllum antillarum	1	Fruit	0	1
Puerto Rico	1	5	2016-05-06	Brotogeris versicolurus	0	6	Calophyllum antillarum	1	Fruit	0	1
Puerto Rico	1	3	2016-03-28	Brotogeris versicolurus	0	5	Coccoloba uvifera	1	Fruit	0	1
Puerto Rico	1	3	2016-03-28	Brotogeris versicolurus	0	17	Coccoloba uvifera	1	Fruit	0	1
Puerto Rico	1	5	2016-05-06	Brotogeris versicolurus	0	4	Ficus microcarpa	0	Fruit	0	1
Puerto Rico	1	5	2016-05-09	Brotogeris versicolurus	0	9	Ficus microcarpa	0	Fruit	0	1
Puerto Rico	1	3	2016-03-28	Brotogeris versicolurus	0	6	Mangifera indica	0	Fruit	1	1
Puerto Rico	1	3	2016-03-28	Brotogeris versicolurus	0	6	Mangifera indica	0	Fruit	1	1
Puerto Rico	1	3	2016-03-25	Brotogeris versicolurus	0	12	Mangifera indica	0	Fruit	1	1
Puerto Rico	1	3	2016-03-25	Brotogeris versicolurus	0	21	Mangifera indica	0	Fruit	0	1
Puerto Rico	1	5	2016-05-06	Brotogeris versicolurus	0	6	Roystonea borinquena	1	Fruit	0	1
Puerto Rico	1	5	2016-05-11	Brotogeris versicolurus	0	7	Roystonea borinquena	1	Fruit	0	1
Puerto Rico	1	3	2016-03-25	Brotogeris versicolurus	0	7	Roystonea borinquena	1	Fruit	0	1
Puerto Rico	1	3	2016-03-28	Brotogeris versicolurus	0	7	Roystonea borinquena	1	Fruit	0	1
Puerto Rico	1	5	2016-05-11	Brotogeris versicolurus	0	10	Roystonea borinquena	1	Fruit	0	1
Puerto Rico	1	3	2016-03-25	Brotogeris versicolurus	0	12	Roystonea borinquena	1	Fruit	0	1
Puerto Rico	1	5	2016-05-12	Brotogeris versicolurus	0	15	Roystonea borinquena	1	Fruit	0	1
Puerto Rico	1	5	2016-05-09	Brotogeris versicolurus	0	54	Roystonea borinquena	1	Fruit	0	1
Puerto Rico	1	3	2016-03-28	Brotogeris versicolurus	0	19	Samanea saman	0	Fruit	0	1
Puerto Rico	1	5	2016-05-06	Brotogeris versicolurus	0	5	Washingtonia filifera	0	Fruit	0	1
Puerto Rico	1	5	2016-05-11	Brotogeris versicolurus	0	6	Washingtonia filifera	0	Fruit	0	1
Puerto Rico	1	5	2016-05-09	Brotogeris versicolurus	0	8	Washingtonia filifera	0	Fruit	0	1
Puerto Rico	1	5	2016-05-06	Brotogeris versicolurus	0	12	Washingtonia filifera	0	Fruit	0	1
Puerto Rico	1	5	2016-05-09	Brotogeris versicolurus	0	26	Washingtonia filifera	0	Fruit	0	1
Puerto Rico	1	5	2016-05-11	Brotogeris versicolurus	0	5	Calophyllum antillarum	1	Fruit	0	0
Puerto Rico	1	5	2016-05-11	Brotogeris versicolurus	0	9	Calophyllum antillarum	1	Fruit	0	0
Puerto Rico	1	3	2016-03-28	Brotogeris versicolurus	0	7	Carica papaya	0	Fruit	0	0
Puerto Rico	1	3	2016-03-25	Brotogeris versicolurus	0	8	Carica papaya	0	Fruit	0	0
Puerto Rico	1	3	2016-03-28	Brotogeris versicolurus	0	8	Carica papaya	0	Fruit	0	0
Puerto Rico	1	3	2016-03-25	Brotogeris versicolurus	0	10	Carica papaya	0	Fruit	0	0
Puerto Rico	1	3	2016-03-28	Brotogeris versicolurus	0	12	Carica papaya	0	Fruit	0	0
Puerto Rico	1	5	2016-05-12	Brotogeris versicolurus	0	7	Cecropia schreberiana	1	Fruit	0	0
Puerto Rico	1	5	2016-05-09	Brotogeris versicolurus	0	7	Coccoloba uvifera	1	Fruit	0	0
Puerto Rico	1	3	2016-03-25	Brotogeris versicolurus	0	7	Mangifera indica	0	Fruit	0	0
Puerto Rico	1	3	2016-03-25	Brotogeris versicolurus	0	7	Mangifera indica	0	Fruit	0	0
Puerto Rico	1	3	2016-03-25	Brotogeris versicolurus	0	7	Mangifera indica	0	Fruit	1	0
Puerto Rico	1	3	2016-03-25	Brotogeris versicolurus	0	9	Mangifera indica	0	Fruit	1	0
Puerto Rico	1	3	2016-03-28	Brotogeris versicolurus	0	9	Mangifera indica	0	Fruit	1	0
Puerto Rico	1	3	2016-03-28	Brotogeris versicolurus	0	12	Mangifera indica	0	Fruit	1	0
Puerto Rico	1	3	2016-03-25	Brotogeris versicolurus	0	27	Samanea saman	0	Fruit	0	0
Puerto Rico	1	5	2016-05-12	Brotogeris versicolurus	0	6	Syzygium malaccense	0	Fruit	0	0
Puerto Rico	1	5	2016-05-06	Brotogeris versicolurus	0	5	Albizia procera	0	Flower	NA	1
Puerto Rico	1	5	2016-05-06	Brotogeris versicolurus	0	7	Albizia procera	0	Flower	NA	1
Puerto Rico	1	5	2016-05-09	Brotogeris versicolurus	0	5	Cocos nucifera	0	Flower	NA	1
Puerto Rico	1	5	2016-05-09	Brotogeris versicolurus	0	32	Cocos nucifera	0	Flower	NA	1
Puerto Rico	1	5	2016-05-11	Brotogeris versicolurus	0	4	Delonix regia	0	Flower	NA	1
Puerto Rico	1	4	2016-04-04	Brotogeris versicolurus	0	9	Delonix regia	0	Flower	NA	1
Puerto Rico	1	3	2016-03-25	Brotogeris versicolurus	0	8	Sterculia foetida	0	Flower	NA	1
Puerto Rico	1	3	2016-03-28	Brotogeris versicolurus	0	6	Terminalia muelleri	0	Flower	NA	1
Puerto Rico	1	3	2016-03-28	Brotogeris versicolurus	0	9	Terminalia muelleri	0	Flower	NA	1
Puerto Rico	1	3	2016-03-28	Brotogeris versicolurus	0	21	Terminalia muelleri	0	Flower	NA	1
Puerto Rico	1	5	2016-05-09	Brotogeris versicolurus	0	5	Delonix regia	0	Flower	NA	0
Puerto Rico	1	5	2016-05-09	Cacatua alba	0	2	Roystonea borinquena	1	Fruit	0	1
Australia	0	5	2017-05-01	Cacatua galerita	1	NA	Araucaria cunninghamii	1	Seed	0	1
Australia	0	5	2017-05-01	Cacatua galerita	1	NA	Araucaria cunninghamii	1	Seed	0	1
Australia	0	5	2017-05-01	Cacatua galerita	1	NA	Araucaria cunninghamii	1	Seed	0	1
Australia	0	5	2017-05-01	Cacatua galerita	1	NA	Araucaria cunninghamii	1	Seed	0	1
Australia	0	5	2017-05-01	Cacatua galerita	1	NA	Araucaria cunninghamii	1	Seed	0	1
Australia	0	5	2017-05-01	Cacatua galerita	1	NA	arbol sin identificar	1	Seed	0	1
Australia	0	5	2017-05-01	Cacatua galerita	1	NA	Camphialeda sp.	1	Seed	0	1
Australia	0	5	2017-05-01	Cacatua galerita	1	NA	Corymbia clarksoniana	1	Seed	0	1
Australia	0	5	2017-05-01	Cacatua galerita	1	NA	Corymbia clarksoniana	1	Seed	0	1
Australia	0	5	2017-05-01	Cacatua galerita	1	NA	Corymbia clarksoniana	1	Seed	0	1
Australia	0	5	2017-05-01	Cacatua galerita	1	NA	Corymbia clarksoniana	1	Seed	0	1
Australia	0	5	2017-05-01	Cacatua galerita	1	NA	Corymbia clarksoniana	1	Seed	0	1
Australia	0	5	2017-05-01	Cacatua galerita	1	NA	Corymbia clarksoniana	1	Seed	0	1
Australia	0	5	2017-05-01	Cacatua galerita	1	NA	Corymbia clarksoniana	1	Seed	0	1
Australia	0	5	2017-05-01	Cacatua galerita	1	NA	Corymbia tessallaris	1	Seed	0	1
Australia	0	5	2017-05-01	Cacatua galerita	1	NA	Corymbia tessallaris	1	Seed	0	1
Australia	0	5	2017-05-01	Cacatua galerita	1	NA	Eucalyptus sp.	1	Seed	0	1
Australia	0	5	2017-05-01	Cacatua galerita	1	NA	Eucalyptus sp.	1	Seed	0	1
Australia	0	5	2017-05-01	Cacatua galerita	1	NA	Eucalyptus sp.	1	Seed	0	1
Australia	0	5	2017-05-01	Cacatua galerita	1	NA	Eucalyptus sp.	1	Seed	0	1
Australia	0	5	2017-05-01	Cacatua galerita	1	NA	Grevillea glauca	1	Seed	0	1
Australia	0	5	2017-05-01	Cacatua galerita	1	NA	Grevillea glauca	1	Seed	0	1
Australia	0	5	2017-05-01	Cacatua galerita	1	NA	Passiflora edulis	0	Seed	0	1
Australia	0	5	2017-05-01	Cacatua galerita	1	NA	Passiflora edulis	0	Seed	0	1
Australia	0	5	2017-05-01	Cacatua galerita	1	NA	Pinus radiata	0	Seed	0	1
Australia	0	5	2017-05-01	Cacatua galerita	1	NA	Pinus radiata	0	Seed	0	1
Australia	0	5	2017-05-01	Cacatua galerita	1	NA	Schefflera actinophylla	1	Seed	0	1
Puerto Rico	1	4	2016-04-20	Cacatua moluccensis	0	1	Persea americana	0	Fruit	1	1
Puerto Rico	1	4	2016-04-23	Cacatua moluccensis	0	1	Persea americana	0	Fruit	1	1
Puerto Rico	1	5	2016-05-09	Cacatua moluccensis	0	1	Roystonea borinquena	1	Fruit	0	1
Puerto Rico	1	5	2016-05-09	Cacatua moluccensis	0	1	Terminalia catappa	0	Fruit	0	1
Puerto Rico	1	4	2016-04-20	Cacatua moluccensis	0	1	Terminalia catappa	0	Fruit	0	1
Puerto Rico	1	4	2016-04-20	Cacatua moluccensis	0	1	Terminalia catappa	0	Fruit	0	1
Puerto Rico	1	4	2016-04-20	Cacatua moluccensis	0	1	Mangifera indica	0	Fruit	1	0
Australia	0	5	2017-05-01	Calyptorhynchus banksii	1	NA	Casuarina cristata	1	Seed	0	1
Australia	0	5	2017-05-01	Calyptorhynchus banksii	1	NA	Eucalyptus miniata	1	Seed	0	1
Australia	0	5	2017-05-01	Calyptorhynchus banksii	1	NA	Eucalyptus miniata	1	Seed	0	1
Australia	0	5	2017-05-01	Calyptorhynchus banksii	1	NA	Eucalyptus miniata	1	Seed	0	1
Australia	0	5	2017-05-01	Calyptorhynchus banksii	1	NA	Eucalyptus miniata	1	Seed	0	1
Australia	0	5	2017-05-01	Calyptorhynchus banksii	1	NA	Eucalyptus sp.	1	Seed	0	1
Australia	0	5	2017-05-01	Calyptorhynchus banksii	1	NA	magnolio	0	Seed	0	1
Australia	0	5	2017-05-01	Calyptorhynchus banksii	1	NA	Terminalia cattapa	0	Seed	0	1
Australia	0	5	2017-05-01	Calyptorhynchus banksii	1	NA	Terminalia cattapa	0	Seed	0	1
Australia	0	5	2017-05-01	Calyptorhynchus banksii	1	NA	Terminalia cattapa	0	Seed	0	1
Australia	0	5	2017-05-01	Calyptorhynchus banksii	1	NA	Terminalia cattapa	0	Seed	0	1
Australia	0	5	2017-05-01	Calyptorhynchus banksii	1	NA	Terminalia cattapa	0	Seed	0	1
Australia	0	5	2017-05-01	Calyptorhynchus banksii	1	NA	Terminalia cattapa	0	Seed	0	1
Australia	0	5	2017-05-01	Calyptorhynchus banksii	1	NA	Terminalia cattapa	0	Seed	0	1
Australia	0	5	2017-05-01	Calyptorhynchus funereus	1	NA	Pinus radiata	0	Seed	0	1
Brazil	0	7	2015-07-01	Eupsittula aurea	1	NA	Araucaria angustifolia	1	Seed	0	1
Puerto Rico	1	3	2016-03-04	Eupsittula caniculari	0	2	Cedrela odorata	1	Seed	0	1
Puerto Rico	1	3	2016-03-06	Eupsittula caniculari	0	2	Cedrela odorata	1	Seed	0	1
Puerto Rico	1	3	2016-03-11	Eupsittula caniculari	0	3	Cedrela odorata	1	Seed	0	1
Puerto Rico	1	3	2016-03-13	Eupsittula caniculari	0	4	Cedrela odorata	1	Seed	0	1
Puerto Rico	1	3	2016-03-03	Eupsittula caniculari	0	5	Cedrela odorata	1	Seed	0	1
Puerto Rico	1	3	2016-03-06	Eupsittula caniculari	0	6	Cedrela odorata	1	Seed	0	1
Puerto Rico	1	3	2016-03-07	Eupsittula caniculari	0	6	Cedrela odorata	1	Seed	0	1
Puerto Rico	1	2	2016-02-25	Eupsittula caniculari	0	2	Cupania americana	1	Seed	1	1
Puerto Rico	1	2	2016-02-28	Eupsittula caniculari	0	2	Cupania americana	1	Seed	1	1
Puerto Rico	1	2	2016-02-28	Eupsittula caniculari	0	4	Cupania americana	1	Seed	1	1
Puerto Rico	1	2	2016-02-20	Eupsittula caniculari	0	1	Guarea guidonia	1	Seed	0	1
Puerto Rico	1	2	2016-02-21	Eupsittula caniculari	0	1	Guarea guidonia	1	Seed	0	1
Puerto Rico	1	3	2016-03-03	Eupsittula caniculari	0	2	Guarea guidonia	1	Seed	0	1
Puerto Rico	1	3	2016-03-05	Eupsittula caniculari	0	2	Guarea guidonia	1	Seed	0	1
Puerto Rico	1	3	2016-03-05	Eupsittula caniculari	0	2	Guarea guidonia	1	Seed	0	1
Puerto Rico	1	3	2016-03-06	Eupsittula caniculari	0	2	Guarea guidonia	1	Seed	0	1
Puerto Rico	1	3	2016-03-07	Eupsittula caniculari	0	2	Guarea guidonia	1	Seed	0	1
Puerto Rico	1	3	2016-03-12	Eupsittula caniculari	0	2	Guarea guidonia	1	Seed	0	1
Puerto Rico	1	3	2016-03-13	Eupsittula caniculari	0	2	Guarea guidonia	1	Seed	0	1
Puerto Rico	1	2	2016-02-19	Eupsittula caniculari	0	2	Guarea guidonia	1	Seed	0	1
Puerto Rico	1	3	2016-03-13	Eupsittula caniculari	0	3	Guarea guidonia	1	Seed	0	1
Puerto Rico	1	3	2016-03-14	Eupsittula caniculari	0	3	Guarea guidonia	1	Seed	0	1
Puerto Rico	1	2	2016-02-19	Eupsittula caniculari	0	3	Guarea guidonia	1	Seed	0	1
Puerto Rico	1	2	2016-02-24	Eupsittula caniculari	0	3	Guarea guidonia	1	Seed	0	1
Puerto Rico	1	3	2016-03-11	Eupsittula caniculari	0	8	Lagerstroemia indica	0	Seed	0	1
Puerto Rico	1	3	2016-03-11	Eupsittula caniculari	0	12	Lagerstroemia indica	0	Seed	0	1
Puerto Rico	1	3	2016-03-11	Eupsittula caniculari	0	7	Lagerstroemia speciosa	0	Seed	0	1
Puerto Rico	1	5	2016-05-04	Eupsittula caniculari	0	16	Lagerstroemia speciosa	0	Seed	0	1
Puerto Rico	1	3	2016-03-10	Eupsittula caniculari	0	18	Lagerstroemia speciosa	0	Seed	0	1
Puerto Rico	1	3	2016-03-12	Eupsittula caniculari	0	20	Lagerstroemia speciosa	0	Seed	0	1
Puerto Rico	1	3	2016-03-13	Eupsittula caniculari	0	25	Lagerstroemia speciosa	0	Seed	0	1
Puerto Rico	1	5	2016-05-03	Eupsittula caniculari	0	27	Lagerstroemia speciosa	0	Seed	0	1
Puerto Rico	1	5	2016-05-10	Eupsittula caniculari	0	31	Lagerstroemia speciosa	0	Seed	0	1
Puerto Rico	1	3	2016-03-13	Eupsittula caniculari	0	40	Lagerstroemia speciosa	0	Seed	0	1
Puerto Rico	1	3	2016-03-14	Eupsittula caniculari	0	4	Pithecellobium dulce	0	Seed	1	1
Puerto Rico	1	5	2016-05-04	Eupsittula caniculari	0	2	Spathodea campanulata	0	Seed	0	1
Puerto Rico	1	5	2016-05-02	Eupsittula caniculari	0	6	Spathodea campanulata	0	Seed	0	1
Puerto Rico	1	5	2016-05-05	Eupsittula caniculari	0	7	Spathodea campanulata	0	Seed	0	1
Puerto Rico	1	5	2016-05-11	Eupsittula caniculari	0	7	Spathodea campanulata	0	Seed	0	1
Puerto Rico	1	5	2016-05-03	Eupsittula caniculari	0	14	Spathodea campanulata	0	Seed	0	1
Puerto Rico	1	2	2016-02-26	Eupsittula caniculari	0	2	Terminalia catappa	0	Seed	1	1
Puerto Rico	1	2	2016-02-28	Eupsittula caniculari	0	2	Terminalia catappa	0	Seed	1	1
Puerto Rico	1	2	2016-02-19	Eupsittula caniculari	0	4	Terminalia catappa	0	Seed	1	1
Puerto Rico	1	2	2016-02-19	Eupsittula caniculari	0	6	Terminalia catappa	0	Seed	1	1
Puerto Rico	1	3	2016-03-01	Eupsittula caniculari	0	14	Terminalia catappa	0	Seed	1	1
Puerto Rico	1	3	2016-03-02	Eupsittula caniculari	0	18	Terminalia catappa	0	Seed	1	1
Puerto Rico	1	2	2016-02-21	Eupsittula caniculari	0	1	Thespesia grandiflora	1	Seed	0	1
Puerto Rico	1	3	2016-03-04	Eupsittula caniculari	0	2	Thespesia grandiflora	1	Seed	0	1
Puerto Rico	1	2	2016-02-26	Eupsittula caniculari	0	3	Thespesia grandiflora	1	Seed	0	1
Puerto Rico	1	2	2016-02-21	Eupsittula caniculari	0	4	Thespesia grandiflora	1	Seed	0	1
Puerto Rico	1	2	2016-02-26	Eupsittula caniculari	0	4	Thespesia grandiflora	1	Seed	0	1
Puerto Rico	1	3	2016-03-12	Eupsittula caniculari	0	2	Cajanus cajan	0	Seed	1	0
Puerto Rico	1	3	2016-03-11	Eupsittula caniculari	0	6	Cajanus cajan	0	Seed	1	0
Puerto Rico	1	3	2016-03-12	Eupsittula caniculari	0	1	Cajanus cajan	0	Seed	1	0
Puerto Rico	1	2	2016-02-24	Eupsittula caniculari	0	1	Cupania americana	1	Seed	1	0
Puerto Rico	1	3	2016-03-01	Eupsittula caniculari	0	2	Guarea guidonia	1	Seed	0	0
Puerto Rico	1	2	2016-02-27	Eupsittula caniculari	0	2	Guarea guidonia	1	Seed	0	0
Puerto Rico	1	2	2016-02-29	Eupsittula caniculari	0	2	Guarea guidonia	1	Seed	0	0
Puerto Rico	1	2	2016-02-28	Eupsittula caniculari	0	3	Guarea guidonia	1	Seed	0	0
Puerto Rico	1	3	2016-03-12	Eupsittula caniculari	0	2	Lagerstroemia indica	0	Seed	0	0
Puerto Rico	1	2	2016-02-20	Eupsittula caniculari	0	2	Thespesia grandiflora	1	Seed	0	0
Puerto Rico	1	2	2016-02-19	Eupsittula caniculari	0	2	Callicarpa ampla	1	Fruit	0	1
Puerto Rico	1	2	2016-02-20	Eupsittula caniculari	0	2	Callicarpa ampla	1	Fruit	0	1
Puerto Rico	1	3	2016-03-04	Eupsittula caniculari	0	4	Callicarpa ampla	1	Fruit	0	1
Puerto Rico	1	3	2016-03-03	Eupsittula caniculari	0	2	Coffea arabica	0	Fruit	0	1
Puerto Rico	1	3	2016-03-05	Eupsittula caniculari	0	3	Coffea arabica	0	Fruit	0	1
Puerto Rico	1	3	2016-03-13	Eupsittula caniculari	0	4	Coffea arabica	0	Fruit	0	1
Puerto Rico	1	2	2016-02-24	Eupsittula caniculari	0	1	Cordia collococca	1	Fruit	0	1
Puerto Rico	1	2	2016-02-26	Eupsittula caniculari	0	1	Cordia collococca	1	Fruit	0	1
Puerto Rico	1	2	2016-02-20	Eupsittula caniculari	0	2	Cordia collococca	1	Fruit	0	1
Puerto Rico	1	2	2016-02-24	Eupsittula caniculari	0	2	Cordia collococca	1	Fruit	0	1
Puerto Rico	1	2	2016-02-21	Eupsittula caniculari	0	4	Cordia collococca	1	Fruit	0	1
Puerto Rico	1	3	2016-03-06	Eupsittula caniculari	0	2	Roystonea borinquena	1	Fruit	0	1
Puerto Rico	1	3	2016-03-09	Eupsittula caniculari	0	2	Roystonea borinquena	1	Fruit	0	1
Puerto Rico	1	3	2016-03-13	Eupsittula caniculari	0	2	Roystonea borinquena	1	Fruit	0	1
Puerto Rico	1	3	2016-03-14	Eupsittula caniculari	0	2	Roystonea borinquena	1	Fruit	0	1
Puerto Rico	1	5	2016-05-03	Eupsittula caniculari	0	3	Roystonea borinquena	1	Fruit	0	1
Puerto Rico	1	5	2016-05-04	Eupsittula caniculari	0	3	Roystonea borinquena	1	Fruit	0	1
Puerto Rico	1	5	2016-05-09	Eupsittula caniculari	0	4	Roystonea borinquena	1	Fruit	0	1
Puerto Rico	1	3	2016-03-11	Eupsittula caniculari	0	4	Roystonea borinquena	1	Fruit	0	1
Puerto Rico	1	3	2016-03-11	Eupsittula caniculari	0	5	Roystonea borinquena	1	Fruit	0	1
Puerto Rico	1	5	2016-05-02	Eupsittula caniculari	0	7	Roystonea borinquena	1	Fruit	0	1
Puerto Rico	1	5	2016-05-04	Eupsittula caniculari	0	7	Roystonea borinquena	1	Fruit	0	1
Puerto Rico	1	3	2016-03-10	Eupsittula caniculari	0	7	Roystonea borinquena	1	Fruit	0	1
Puerto Rico	1	5	2016-05-10	Eupsittula caniculari	0	32	Roystonea borinquena	1	Fruit	0	1
Puerto Rico	1	3	2016-03-13	Eupsittula caniculari	0	35	Roystonea borinquena	1	Fruit	0	1
Puerto Rico	1	3	2016-03-14	Eupsittula caniculari	0	56	Roystonea borinquena	1	Fruit	0	1
Puerto Rico	1	5	2016-05-10	Eupsittula caniculari	0	4	Syzygium malaccense	0	Fruit	0	1
Puerto Rico	1	3	2016-03-11	Eupsittula caniculari	0	4	Tamarindus indica	0	Fruit	0	1
Puerto Rico	1	3	2016-03-11	Eupsittula caniculari	0	5	Tamarindus indica	0	Fruit	0	1
Puerto Rico	1	3	2016-03-12	Eupsittula caniculari	0	6	Tamarindus indica	0	Fruit	0	1
Puerto Rico	1	3	2016-03-12	Eupsittula caniculari	0	8	Tamarindus indica	0	Fruit	0	1
Puerto Rico	1	3	2016-03-14	Eupsittula caniculari	0	8	Tamarindus indica	0	Fruit	0	1
Puerto Rico	1	3	2016-03-01	Eupsittula caniculari	0	1	Terminalia catappa	0	Fruit	0	1
Puerto Rico	1	3	2016-03-03	Eupsittula caniculari	0	2	Terminalia catappa	0	Fruit	0	1
Puerto Rico	1	3	2016-03-14	Eupsittula caniculari	0	2	Terminalia catappa	0	Fruit	0	1
Puerto Rico	1	2	2016-02-25	Eupsittula caniculari	0	2	Terminalia catappa	0	Fruit	0	1
Puerto Rico	1	2	2016-02-27	Eupsittula caniculari	0	2	Terminalia catappa	0	Fruit	0	1
Puerto Rico	1	3	2016-03-13	Eupsittula caniculari	0	3	Terminalia catappa	0	Fruit	0	1
Puerto Rico	1	5	2016-05-04	Eupsittula caniculari	0	4	Terminalia catappa	0	Fruit	0	1
Puerto Rico	1	3	2016-03-07	Eupsittula caniculari	0	4	Terminalia catappa	0	Fruit	0	1
Puerto Rico	1	2	2016-02-21	Eupsittula caniculari	0	4	Terminalia catappa	0	Fruit	0	1
Puerto Rico	1	2	2016-02-28	Eupsittula caniculari	0	4	Terminalia catappa	0	Fruit	0	1
Puerto Rico	1	3	2016-03-06	Eupsittula caniculari	0	5	Terminalia catappa	0	Fruit	0	1
Puerto Rico	1	3	2016-03-13	Eupsittula caniculari	0	5	Terminalia catappa	0	Fruit	0	1
Puerto Rico	1	2	2016-02-28	Eupsittula caniculari	0	5	Terminalia catappa	0	Fruit	0	1
Puerto Rico	1	3	2016-03-05	Eupsittula caniculari	0	6	Terminalia catappa	0	Fruit	0	1
Puerto Rico	1	3	2016-03-10	Eupsittula caniculari	0	2	Toona ciliata	0	Fruit	1	1
Puerto Rico	1	3	2016-03-14	Eupsittula caniculari	0	2	Toona ciliata	0	Fruit	1	1
Puerto Rico	1	3	2016-03-14	Eupsittula caniculari	0	6	Toona ciliata	0	Fruit	1	1
Puerto Rico	1	3	2016-03-10	Eupsittula caniculari	0	8	Toona ciliata	0	Fruit	1	1
Puerto Rico	1	3	2016-03-14	Eupsittula caniculari	0	9	Toona ciliata	0	Fruit	1	1
Puerto Rico	1	5	2016-05-10	Eupsittula caniculari	0	2	Cecropia schreberiana	1	Fruit	0	0
Puerto Rico	1	5	2016-05-10	Eupsittula caniculari	0	2	Cecropia schreberiana	1	Fruit	0	0
Puerto Rico	1	5	2016-05-04	Eupsittula caniculari	0	5	Cecropia schreberiana	1	Fruit	0	0
Puerto Rico	1	5	2016-05-02	Eupsittula caniculari	0	8	Cecropia schreberiana	1	Fruit	0	0
Puerto Rico	1	5	2016-05-04	Eupsittula caniculari	0	3	Chrysophyllum cainito	1	Fruit	1	0
Puerto Rico	1	5	2016-05-03	Eupsittula caniculari	0	4	Chrysophyllum cainito	1	Fruit	1	0
Puerto Rico	1	5	2016-05-03	Eupsittula caniculari	0	4	Chrysophyllum cainito	1	Fruit	1	0
Puerto Rico	1	2	2016-02-28	Eupsittula caniculari	0	1	Cordia collococca	1	Fruit	0	0
Puerto Rico	1	2	2016-02-28	Eupsittula caniculari	0	1	Cordia collococca	1	Fruit	0	0
Puerto Rico	1	2	2016-02-28	Eupsittula caniculari	0	3	Cordia collococca	1	Fruit	0	0
Puerto Rico	1	2	2016-02-21	Eupsittula caniculari	0	2	Dimocarpus longan	0	Fruit	0	0
Puerto Rico	1	5	2016-05-11	Eupsittula caniculari	0	7	Ficus microcarpa	0	Fruit	0	0
Puerto Rico	1	3	2016-03-11	Eupsittula caniculari	0	2	Mangifera indica	0	Fruit	0	0
Puerto Rico	1	3	2016-03-13	Eupsittula caniculari	0	2	Mangifera indica	0	Fruit	0	0
Puerto Rico	1	3	2016-03-06	Eupsittula caniculari	0	2	Mangifera indica	0	Fruit	1	0
Puerto Rico	1	3	2016-03-12	Eupsittula caniculari	0	4	Mangifera indica	0	Fruit	0	0
Puerto Rico	1	3	2016-03-12	Eupsittula caniculari	0	4	Mangifera indica	0	Fruit	0	0
Puerto Rico	1	3	2016-03-12	Eupsittula caniculari	0	4	Mangifera indica	0	Fruit	0	0
Puerto Rico	1	5	2016-05-04	Eupsittula caniculari	0	4	Mangifera indica	0	Fruit	1	0
Puerto Rico	1	5	2016-05-09	Eupsittula caniculari	0	4	Mangifera indica	0	Fruit	1	0
Puerto Rico	1	4	2016-04-04	Eupsittula caniculari	0	5	Mangifera indica	0	Fruit	0	0
Puerto Rico	1	3	2016-03-14	Eupsittula caniculari	0	5	Mangifera indica	0	Fruit	0	0
Puerto Rico	1	3	2016-03-05	Eupsittula caniculari	0	12	Mangifera indica	0	Fruit	1	0
Puerto Rico	1	3	2016-03-08	Eupsittula caniculari	0	14	Mangifera indica	0	Fruit	0	0
Puerto Rico	1	5	2016-05-03	Eupsittula caniculari	0	4	Persea americana	0	Fruit	1	0
Puerto Rico	1	5	2016-05-05	Eupsittula caniculari	0	8	Persea americana	0	Fruit	1	0
Puerto Rico	1	5	2016-05-11	Eupsittula caniculari	0	7	Roystonea borinquena	1	Fruit	0	0
Puerto Rico	1	5	2016-05-04	Eupsittula caniculari	0	5	Spondias mombin	0	Fruit	1	0
Puerto Rico	1	5	2016-05-02	Eupsittula caniculari	0	2	Syzygium malaccense	0	Fruit	0	0
Puerto Rico	1	5	2016-05-10	Eupsittula caniculari	0	3	Syzygium malaccense	0	Fruit	0	0
Puerto Rico	1	3	2016-03-10	Eupsittula caniculari	0	2	Tamarindus indica	0	Fruit	0	0
Puerto Rico	1	3	2016-03-10	Eupsittula caniculari	0	2	Tamarindus indica	0	Fruit	0	0
Puerto Rico	1	3	2016-03-08	Eupsittula caniculari	0	8	Tamarindus indica	0	Fruit	0	0
Puerto Rico	1	3	2016-03-10	Eupsittula caniculari	0	6	Toona ciliata	0	Fruit	1	0
Puerto Rico	1	3	2016-03-11	Eupsittula caniculari	0	6	Cajanus cajan	0	Flower	NA	1
Puerto Rico	1	5	2016-05-05	Eupsittula caniculari	0	12	Cassia javanica	0	Flower	NA	1
Puerto Rico	1	5	2016-05-04	Eupsittula caniculari	0	23	Cassia javanica	0	Flower	NA	1
Puerto Rico	1	5	2016-05-02	Eupsittula caniculari	0	3	Erythrina poeppigiana	0	Flower	NA	1
Puerto Rico	1	3	2016-03-12	Eupsittula caniculari	0	10	Gliricidia sepium	0	Flower	NA	1
Puerto Rico	1	3	2016-03-04	Eupsittula caniculari	0	2	Mangifera indica	0	Flower	NA	1
Puerto Rico	1	3	2016-03-06	Eupsittula caniculari	0	2	Mangifera indica	0	Flower	NA	1
Puerto Rico	1	3	2016-03-07	Eupsittula caniculari	0	2	Mangifera indica	0	Flower	NA	1
Puerto Rico	1	2	2016-02-28	Eupsittula caniculari	0	2	Mangifera indica	0	Flower	NA	1
Puerto Rico	1	2	2016-02-29	Eupsittula caniculari	0	2	Mangifera indica	0	Flower	NA	1
Puerto Rico	1	2	2016-02-29	Eupsittula caniculari	0	2	Mangifera indica	0	Flower	NA	1
Puerto Rico	1	3	2016-03-06	Eupsittula caniculari	0	2	Pithecellobium dulce	0	Flower	NA	1
Puerto Rico	1	2	2016-02-29	Eupsittula caniculari	0	3	Pithecellobium dulce	0	Flower	NA	1
Puerto Rico	1	2	2016-02-25	Eupsittula caniculari	0	4	Pithecellobium dulce	0	Flower	NA	1
Puerto Rico	1	4	2016-04-04	Eupsittula caniculari	0	4	Spathodea campanulata	0	Flower	NA	1
Puerto Rico	1	3	2016-03-14	Eupsittula caniculari	0	12	Spathodea campanulata	0	Flower	NA	1
Puerto Rico	1	3	2016-03-02	Eupsittula caniculari	0	2	Terminalia catappa	0	Flower	NA	1
Puerto Rico	1	3	2016-03-04	Eupsittula caniculari	0	2	Terminalia catappa	0	Flower	NA	1
Puerto Rico	1	3	2016-03-01	Eupsittula caniculari	0	4	Terminalia catappa	0	Flower	NA	1
Puerto Rico	1	3	2016-03-13	Eupsittula caniculari	0	4	Spathodea campanulata	0	Flower	NA	0
Costa Rica	1	4	2018-04-15	Eupsittula canicularis	1	50	Byrsonima crassifolia	1	Seed	1	1
Costa Rica	1	4	2018-04-30	Eupsittula canicularis	1	3	Cedrela odorata	1	Seed	0	1
Costa Rica	1	4	2018-04-13	Eupsittula canicularis	1	6	Gliricidia sepium	1	Seed	1	1
Costa Rica	1	4	2018-04-13	Eupsittula canicularis	1	6	Pseudobombax septenatum	1	Seed	1	1
Costa Rica	1	4	2018-04-12	Eupsittula canicularis	1	8	Guazuma ulmifolia	1	Seed	0	0
Costa Rica	1	4	2018-04-13	Eupsittula canicularis	1	25	Bursera tomentosa	1	Fruit	1	1
Costa Rica	1	4	2018-04-30	Eupsittula canicularis	1	2	Byrsonima crassifolia	1	Fruit	1	1
Costa Rica	1	4	2018-04-14	Eupsittula canicularis	1	6	Byrsonima crassifolia	1	Fruit	1	1
Costa Rica	1	4	2018-04-14	Eupsittula canicularis	1	4	Byrsonyma crassifolia	1	Fruit	1	1
Costa Rica	1	4	2018-04-28	Eupsittula canicularis	1	4	Coccoloba caracasana	1	Fruit	0	1
Costa Rica	1	4	2018-04-29	Eupsittula canicularis	1	6	Mangifera indica	0	Fruit	0	1
Costa Rica	1	4	2018-04-30	Eupsittula canicularis	1	6	Mangifera indica	0	Fruit	0	1
Costa Rica	1	4	2018-04-30	Eupsittula canicularis	1	8	Mangifera indica	1	Fruit	0	1
Costa Rica	1	4	2018-04-16	Eupsittula canicularis	1	2	Mangifera indica	0	Fruit	0	1
Costa Rica	1	4	2018-04-30	Eupsittula canicularis	1	4	Melococcus bijugatus	1	Fruit	0	1
Costa Rica	1	4	2018-04-29	Eupsittula canicularis	1	6	Melococcus bijugatus	1	Fruit	0	1
Costa Rica	1	4	2018-04-29	Eupsittula canicularis	1	10	Melococcus bijugatus	1	Fruit	0	1
Costa Rica	1	4	2018-04-30	Eupsittula canicularis	1	24	Melococcus bijugatus	1	Fruit	1	1
Costa Rica	1	4	2018-04-30	Eupsittula canicularis	1	24	Psidium guajava	1	Fruit	1	1
Costa Rica	1	4	2018-04-30	Eupsittula canicularis	1	5	Psidium guajava	1	Fruit	1	1
Costa Rica	1	4	2018-04-13	Eupsittula canicularis	1	2	Spondias purpurea	1	Fruit	1	1
Costa Rica	1	4	2018-04-14	Eupsittula canicularis	1	7	Spondias purpurea	1	Fruit	1	1
Costa Rica	1	4	2018-04-12	Eupsittula canicularis	1	8	Spondias purpurea	1	Fruit	1	1
Costa Rica	1	4	2018-04-11	Eupsittula canicularis	1	8	Ziziphus mauritiana	0	Fruit	1	1
Costa Rica	1	4	2018-04-15	Eupsittula canicularis	1	50	Curatella americana	1	Fruit	1	0
Costa Rica	1	4	2018-04-14	Eupsittula canicularis	1	2	Mangifera indica	0	Fruit	1	0
Costa Rica	1	4	2018-04-13	Eupsittula canicularis	1	6	Mangifera indica	0	Fruit	1	0
Costa Rica	1	4	2018-04-14	Eupsittula canicularis	1	11	Gliricidia sepium	1	Flower	0	0
Costa Rica	1	4	2018-04-14	Eupsittula canicularis	1	35	Gliricidia sepium	1	Flower	0	0
Costa Rica	1	4	2018-04-27	Eupsittula canicularis	1	13	NI	NA	Flower	0	0
Costa Rica	1	4	2018-04-22	Eupsittula nana	1	2	Luehea seemannii	1	Seed	0	1
Costa Rica	1	4	2018-04-24	Eupsittula nana	1	15	Simarouba amara	1	Seed	1	1
Costa Rica	1	4	2018-04-24	Eupsittula nana	1	22	Simarouba amara	1	Seed	1	1
Costa Rica	1	4	2018-04-24	Eupsittula nana	1	52	Simarouba amara	1	Seed	1	1
Costa Rica	1	4	2018-04-25	Eupsittula nana	1	52	Simarouba amara	1	Seed	1	1
Costa Rica	1	4	2018-04-26	Eupsittula nana	1	16	Erythrina fusca	1	Seed	1	0
Costa Rica	1	4	2018-04-23	Eupsittula nana	1	12	Trepadora	NA	Seed	0	0
Costa Rica	1	4	2018-04-25	Eupsittula nana	1	5	Luehea seemannii	1	Fruit	1	1
Costa Rica	1	4	2018-04-23	Eupsittula nana	1	1	Psidium guajava	1	Fruit	1	1
Costa Rica	1	4	2018-04-23	Eupsittula nana	1	12	Gmelina arborea	0	Flower	NA	1
Costa Rica	1	4	2018-04-27	Eupsittula nana	1	7	Pachira quinata	1	Flower	0	0
Panama	1	3	2019-03-24	Eupsittula pertinax	1	NA	Bursera simaruba	NA	Fruit	NA	1
Panama	1	3	2019-03-27	Eupsittula pertinax	1	NA	Bursera simaruba	NA	Fruit	NA	1
Panama	1	3	2019-03-25	Eupsittula pertinax	1	NA	Guazuma ulmifolia	NA	Fruit	NA	1
Panama	1	3	2019-03-22	Eupsittula pertinax	1	NA	Vochysia ferruginea	NA	Fruit	NA	1
Panama	1	3	2019-03-23	Eupsittula pertinax	1	NA	Vochysia ferruginea	NA	Fruit	NA	1
Costa Rica	1	4	2018-04-18	Eupsittula pertinax	1	2	Psidium guajava	1	Fruit	0	1
Sri Lanka	0	1	2018-01-10	Loriculus beryllinus	1	3	Areca catechu	0	Flower	NA	0
Sri Lanka	0	1	2018-01-10	Loriculus beryllinus	1	2	Bombax ceiba	1	Flower	NA	0
Sri Lanka	0	1	2018-01-10	Loriculus beryllinus	1	8	Bombax ceiba	1	Flower	NA	0
Sri Lanka	1	1	2018-01-16	Loriculus beryllinus	1	6	Ceiba pentandra	0	Flower	NA	0
Sri Lanka	1	1	2018-01-16	Loriculus beryllinus	1	8	Ceiba pentandra	0	Flower	NA	0
Sri Lanka	0	1	2018-01-11	Loriculus beryllinus	1	1	Erythrina fusca	1	Flower	NA	0
Sri Lanka	0	1	2018-01-11	Loriculus beryllinus	1	2	Erythrina fusca	1	Flower	NA	0
Sri Lanka	1	1	2018-01-16	Loriculus beryllinus	1	1	Spathodea campanulata	0	Flower	NA	0
Spain	0	12	2014-12-15	Melopsittacus undulatus	0	1	Washingtonia robusta	0	Fruit	0	1
Spain	1	3	2014-03-25	Myiopsitta monachus	0	1	Citharexylum spinosum	0	Stem	NA	1
Spain	1	3	2014-03-26	Myiopsitta monachus	0	1	Citharexylum spinosum	0	Stem	NA	1
Spain	1	5	2014-05-16	Myiopsitta monachus	0	1	Silybum marianum	1	Stem	NA	1
Spain	0	11	2014-11-24	Myiopsitta monachus	0	2	Washingtonia filifera	0	Stem	NA	1
Spain	1	1	2015-01-15	Myiopsitta monachus	0	2	Washingtonia robusta	0	Stem	NA	0
Spain	1	2	2014-02-05	Myiopsitta monachus	0	8	Populus alba	1	Sprout	NA	1
Spain	1	2	2014-02-05	Myiopsitta monachus	0	10	Populus alba	1	Sprout	NA	1
Spain	1	2	2014-02-05	Myiopsitta monachus	0	10	Populus alba	1	Sprout	NA	1
Spain	1	6	2015-06-14	Myiopsitta monachus	0	5	Ulmus minor	1	Sprout	NA	1
Spain	1	2	2014-02-07	Myiopsitta monachus	0	7	Ulmus minor	1	Sprout	NA	1
Spain	0	7	2014-07-27	Myiopsitta monachus	0	4	Fagus sylvatica	1	Sprout	NA	0
Spain	1	3	2017-03-31	Myiopsitta monachus	0	4	Fraxinus angustigolia	1	Sprout	NA	0
Spain	1	5	2013-05-06	Myiopsitta monachus	0	1	Melia azedarach	0	Sprout	NA	0
Spain	1	2	2014-02-09	Myiopsitta monachus	0	1	Platanus × hispanica	0	Sprout	NA	0
Spain	1	3	2017-03-26	Myiopsitta monachus	0	3	Platanus × hispanica	0	Sprout	NA	0
Spain	1	3	2017-03-25	Myiopsitta monachus	0	4	Platanus × hispanica	0	Sprout	NA	0
Spain	1	3	2017-03-19	Myiopsitta monachus	0	4	Platanus × hispanica	0	Sprout	NA	0
Spain	1	2	2014-02-15	Myiopsitta monachus	0	4	Platanus × hispanica	0	Sprout	NA	0
Spain	1	2	2014-02-09	Myiopsitta monachus	0	10	Platanus × hispanica	0	Sprout	NA	0
Spain	1	2	2017-02-09	Myiopsitta monachus	0	1	Populus alba	1	Sprout	NA	0
Spain	1	2	2014-02-11	Myiopsitta monachus	0	1	Populus alba	1	Sprout	NA	0
Spain	1	2	2014-02-10	Myiopsitta monachus	0	1	Populus alba	1	Sprout	NA	0
Spain	1	2	2017-02-08	Myiopsitta monachus	0	2	Populus alba	1	Sprout	NA	0
Spain	1	2	2014-02-14	Myiopsitta monachus	0	3	Populus alba	1	Sprout	NA	0
Spain	0	1	2017-01-26	Myiopsitta monachus	0	4	Populus alba	1	Sprout	NA	0
Spain	1	3	2017-03-22	Myiopsitta monachus	0	5	Populus alba	1	Sprout	NA	0
Spain	1	2	2017-02-06	Myiopsitta monachus	0	6	Populus alba	1	Sprout	NA	0
Spain	1	2	2014-02-14	Myiopsitta monachus	0	6	Populus alba	1	Sprout	NA	0
Spain	1	2	2014-02-09	Myiopsitta monachus	0	12	Populus alba	1	Sprout	NA	0
Spain	0	1	2017-01-29	Myiopsitta monachus	0	4	Populus nigra	1	Sprout	NA	0
Spain	1	2	2017-02-12	Myiopsitta monachus	0	5	Populus nigra	1	Sprout	NA	0
Spain	0	12	2015-12-02	Myiopsitta monachus	0	3	Quercus ilex	1	Sprout	NA	0
Spain	1	3	2017-03-21	Myiopsitta monachus	0	8	Quercus ilex	1	Sprout	NA	0
Spain	1	2	2014-02-15	Myiopsitta monachus	0	1	Ulmus minor	1	Sprout	NA	0
Spain	1	2	2014-02-10	Myiopsitta monachus	0	2	Ulmus minor	1	Sprout	NA	0
Spain	1	2	2014-02-10	Myiopsitta monachus	0	2	Ulmus minor	1	Sprout	NA	0
Spain	1	2	2014-02-07	Myiopsitta monachus	0	2	Ulmus minor	1	Sprout	NA	0
Spain	1	2	2014-02-18	Myiopsitta monachus	0	3	Ulmus minor	1	Sprout	NA	0
Spain	1	2	2014-02-15	Myiopsitta monachus	0	3	Ulmus minor	1	Sprout	NA	0
Spain	0	1	2017-01-24	Myiopsitta monachus	0	4	Ulmus minor	1	Sprout	NA	0
Spain	1	3	2017-03-23	Myiopsitta monachus	0	4	Ulmus minor	1	Sprout	NA	0
Spain	1	3	2017-03-22	Myiopsitta monachus	0	4	Ulmus minor	1	Sprout	NA	0
Spain	1	2	2014-02-15	Myiopsitta monachus	0	4	Ulmus minor	1	Sprout	NA	0
Spain	1	2	2014-02-14	Myiopsitta monachus	0	4	Ulmus minor	1	Sprout	NA	0
Spain	1	3	2017-03-23	Myiopsitta monachus	0	5	Ulmus minor	1	Sprout	NA	0
Spain	1	2	2014-02-13	Myiopsitta monachus	0	15	Ulmus minor	1	Sprout	NA	0
Spain	0	10	2014-10-20	Myiopsitta monachus	0	2	Acacia angustissima	0	Seed	1	1
Spain	0	10	2014-10-01	Myiopsitta monachus	0	3	Acacia angustissima	0	Seed	1	1
Spain	0	10	2014-10-17	Myiopsitta monachus	0	5	Acacia angustissima	0	Seed	0	1
Spain	0	10	2014-10-20	Myiopsitta monachus	0	5	Acacia angustissima	0	Seed	0	1
Spain	0	11	2014-11-17	Myiopsitta monachus	0	7	Acacia angustissima	0	Seed	0	1
Spain	0	10	2014-10-06	Myiopsitta monachus	0	10	Acacia angustissima	0	Seed	0	1
Spain	1	4	2014-04-29	Myiopsitta monachus	0	3	Acacia karroo	0	Seed	1	1
Spain	0	10	2014-10-20	Myiopsitta monachus	0	22	Aizoon canariense	1	Seed	1	1
Spain	1	3	2015-03-30	Myiopsitta monachus	0	6	Arachis hypogaea	0	Seed	0	1
Spain	1	1	2015-01-16	Myiopsitta monachus	0	8	Arachis hypogaea	0	Seed	0	1
Spain	0	10	2014-10-01	Myiopsitta monachus	0	9	Arachis hypogaea	0	Seed	0	1
Spain	0	10	2014-10-01	Myiopsitta monachus	0	11	Arachis hypogaea	0	Seed	0	1
Spain	1	6	2017-06-14	Myiopsitta monachus	0	3	Cercis siliquastrum	0	Seed	1	1
Spain	0	6	2016-06-16	Myiopsitta monachus	0	4	Cercis siliquastrum	0	Seed	1	1
Spain	1	6	2017-06-13	Myiopsitta monachus	0	4	Cercis siliquastrum	0	Seed	1	1
Spain	1	6	2017-06-06	Myiopsitta monachus	0	4	Cercis siliquastrum	0	Seed	1	1
Spain	0	7	2013-07-02	Myiopsitta monachus	0	5	Cercis siliquastrum	0	Seed	1	1
Spain	1	6	2017-06-11	Myiopsitta monachus	0	5	Cercis siliquastrum	0	Seed	1	1
Spain	1	6	2017-06-11	Myiopsitta monachus	0	5	Cercis siliquastrum	0	Seed	1	1
Spain	1	6	2016-06-05	Myiopsitta monachus	0	5	Cercis siliquastrum	0	Seed	1	1
Spain	1	6	2017-06-07	Myiopsitta monachus	0	6	Cercis siliquastrum	0	Seed	1	1
Spain	0	6	2016-06-30	Myiopsitta monachus	0	7	Cercis siliquastrum	0	Seed	1	1
Spain	1	6	2016-06-09	Myiopsitta monachus	0	7	Cercis siliquastrum	0	Seed	1	1
Spain	0	6	2016-06-29	Myiopsitta monachus	0	8	Cercis siliquastrum	0	Seed	1	1
Spain	1	6	2016-06-04	Myiopsitta monachus	0	8	Cercis siliquastrum	0	Seed	1	1
Spain	0	10	2016-10-18	Myiopsitta monachus	0	3	Fraxinus angustigolia	1	Seed	1	1
Spain	0	9	2016-09-24	Myiopsitta monachus	0	4	Fraxinus angustigolia	1	Seed	1	1
Spain	0	11	2015-11-29	Myiopsitta monachus	0	5	Fraxinus angustigolia	1	Seed	0	1
Spain	0	11	2016-11-26	Myiopsitta monachus	0	5	Fraxinus angustigolia	1	Seed	1	1
Spain	0	11	2016-11-27	Myiopsitta monachus	0	6	Fraxinus angustigolia	1	Seed	1	1
Spain	0	11	2016-11-26	Myiopsitta monachus	0	6	Fraxinus angustigolia	1	Seed	1	1
Spain	0	10	2016-10-30	Myiopsitta monachus	0	6	Fraxinus angustigolia	1	Seed	1	1
Spain	0	10	2016-10-18	Myiopsitta monachus	0	6	Fraxinus angustigolia	1	Seed	1	1
Spain	0	11	2016-11-26	Myiopsitta monachus	0	8	Fraxinus angustigolia	1	Seed	1	1
Spain	0	9	2016-09-16	Myiopsitta monachus	0	8	Fraxinus angustigolia	1	Seed	1	1
Spain	0	9	2016-09-18	Myiopsitta monachus	0	4	Gleditsia triacanthos	0	Seed	1	1
Spain	1	2	2015-02-23	Myiopsitta monachus	0	7	Helianthus annuus	0	Seed	0	1
Spain	1	12	2014-12-29	Myiopsitta monachus	0	27	Helianthus annuus	0	Seed	0	1
Spain	0	9	2016-09-03	Myiopsitta monachus	0	4	Jacaranda mimosifolia	0	Seed	0	1
Spain	0	12	2014-12-05	Myiopsitta monachus	0	1	Melia azedarach	0	Seed	0	1
Spain	1	12	2016-12-26	Myiopsitta monachus	0	1	Melia azedarach	0	Seed	0	1
Spain	1	1	2015-01-14	Myiopsitta monachus	0	1	Melia azedarach	0	Seed	0	1
Spain	1	1	2017-01-11	Myiopsitta monachus	0	1	Melia azedarach	0	Seed	0	1
Spain	0	1	2017-01-22	Myiopsitta monachus	0	2	Melia azedarach	0	Seed	0	1
Spain	0	7	2015-07-19	Myiopsitta monachus	0	2	Melia azedarach	0	Seed	1	1
Spain	0	12	2016-12-07	Myiopsitta monachus	0	3	Melia azedarach	0	Seed	0	1
Spain	0	1	2013-01-18	Myiopsitta monachus	0	3	Melia azedarach	0	Seed	0	1
Spain	1	2	2017-02-01	Myiopsitta monachus	0	3	Melia azedarach	0	Seed	0	1
Spain	1	2	2014-02-11	Myiopsitta monachus	0	3	Melia azedarach	0	Seed	0	1
Spain	0	8	2016-08-03	Myiopsitta monachus	0	3	Melia azedarach	0	Seed	1	1
Spain	1	6	2017-06-25	Myiopsitta monachus	0	3	Melia azedarach	0	Seed	1	1
Spain	1	6	2017-06-05	Myiopsitta monachus	0	3	Melia azedarach	0	Seed	1	1
Spain	0	12	2016-12-10	Myiopsitta monachus	0	4	Melia azedarach	0	Seed	0	1
Spain	0	12	2016-12-07	Myiopsitta monachus	0	4	Melia azedarach	0	Seed	0	1
Spain	0	1	2013-01-18	Myiopsitta monachus	0	4	Melia azedarach	0	Seed	0	1
Spain	0	1	2013-01-18	Myiopsitta monachus	0	4	Melia azedarach	0	Seed	0	1
Spain	1	2	2017-02-01	Myiopsitta monachus	0	4	Melia azedarach	0	Seed	0	1
Spain	0	7	2016-07-23	Myiopsitta monachus	0	4	Melia azedarach	0	Seed	1	1
Spain	1	5	2017-05-29	Myiopsitta monachus	0	4	Melia azedarach	0	Seed	1	1
Spain	0	8	2015-08-12	Myiopsitta monachus	0	5	Melia azedarach	0	Seed	1	1
Spain	1	6	2017-06-13	Myiopsitta monachus	0	5	Melia azedarach	0	Seed	1	1
Spain	1	6	2017-06-12	Myiopsitta monachus	0	5	Melia azedarach	0	Seed	1	1
Spain	1	6	2017-06-10	Myiopsitta monachus	0	5	Melia azedarach	0	Seed	1	1
Spain	1	6	2017-06-03	Myiopsitta monachus	0	5	Melia azedarach	0	Seed	1	1
Spain	1	5	2017-05-28	Myiopsitta monachus	0	5	Melia azedarach	0	Seed	1	1
Spain	0	7	2017-07-04	Myiopsitta monachus	0	6	Melia azedarach	0	Seed	1	1
Spain	0	8	2015-08-10	Myiopsitta monachus	0	7	Melia azedarach	0	Seed	1	1
Spain	0	7	2014-07-27	Myiopsitta monachus	0	16	Melia azedarach	0	Seed	1	1
Spain	1	3	2015-03-18	Myiopsitta monachus	0	6	Phalaris canariensis	1	Seed	0	1
Spain	1	1	2016-01-26	Myiopsitta monachus	0	1	Phoenix canariensis	1	Seed	1	1
Spain	1	1	2016-01-30	Myiopsitta monachus	0	1	Phoenix canariensis	1	Seed	1	1
Spain	1	3	2014-03-21	Myiopsitta monachus	0	2	Phoenix canariensis	1	Seed	1	1
Spain	1	5	2017-05-31	Myiopsitta monachus	0	3	Phoenix canariensis	0	Seed	1	1
Spain	1	5	2017-05-31	Myiopsitta monachus	0	3	Phoenix canariensis	0	Seed	1	1
Spain	0	11	2014-11-30	Myiopsitta monachus	0	4	Phoenix canariensis	1	Seed	1	1
Spain	1	12	2014-12-23	Myiopsitta monachus	0	4	Phoenix canariensis	1	Seed	1	1
Spain	1	1	2014-01-03	Myiopsitta monachus	0	4	Phoenix canariensis	1	Seed	1	1
Spain	0	12	2014-12-11	Myiopsitta monachus	0	5	Phoenix canariensis	1	Seed	1	1
Spain	1	1	2016-01-07	Myiopsitta monachus	0	1	Phoenix dactylifera	0	Seed	1	1
Spain	1	1	2016-01-11	Myiopsitta monachus	0	1	Phoenix dactylifera	0	Seed	1	1
Spain	0	8	2014-08-07	Myiopsitta monachus	0	1	Pinus pinea	1	Seed	0	1
Spain	0	8	2014-08-07	Myiopsitta monachus	0	1	Pinus pinea	1	Seed	0	1
Spain	1	6	2015-06-18	Myiopsitta monachus	0	1	Pinus pinea	1	Seed	0	1
Spain	0	7	2015-07-02	Myiopsitta monachus	0	2	Pinus pinea	1	Seed	0	1
Spain	0	7	2015-07-02	Myiopsitta monachus	0	2	Pinus pinea	1	Seed	0	1
Spain	0	8	2014-08-07	Myiopsitta monachus	0	4	Pinus pinea	1	Seed	0	1
Spain	1	6	2015-06-18	Myiopsitta monachus	0	4	Pinus pinea	1	Seed	0	1
Spain	0	7	2015-07-02	Myiopsitta monachus	0	5	Pinus pinea	1	Seed	0	1
Spain	1	6	2015-06-18	Myiopsitta monachus	0	5	Pinus pinea	1	Seed	0	1
Spain	0	8	2014-08-07	Myiopsitta monachus	0	7	Pinus pinea	1	Seed	0	1
Spain	1	2	2017-02-22	Myiopsitta monachus	0	2	Platanus × hispanica	0	Seed	0	1
Spain	1	5	2014-05-14	Myiopsitta monachus	0	4	Platanus × hispanica	0	Seed	0	1
Spain	1	2	2017-02-18	Myiopsitta monachus	0	4	Platanus × hispanica	0	Seed	0	1
Spain	0	12	2015-12-15	Myiopsitta monachus	0	5	Platanus × hispanica	0	Seed	0	1
Spain	0	12	2016-12-11	Myiopsitta monachus	0	6	Platanus × hispanica	0	Seed	0	1
Spain	1	5	2016-05-26	Myiopsitta monachus	0	6	Platanus × hispanica	0	Seed	0	1
Spain	1	4	2015-04-14	Myiopsitta monachus	0	3	Populus alba	1	Seed	1	1
Spain	1	4	2015-04-28	Myiopsitta monachus	0	4	Populus alba	1	Seed	1	1
Spain	1	4	2015-04-14	Myiopsitta monachus	0	17	Populus alba	1	Seed	1	1
Spain	1	4	2015-04-17	Myiopsitta monachus	0	11	Populus nigra	1	Seed	1	1
Spain	0	7	2014-07-20	Myiopsitta monachus	0	2	Prunus dulcis	0	Seed	0	1
Spain	0	8	2017-08-09	Myiopsitta monachus	0	2	Prunus dulcis	0	Seed	0	1
Spain	0	7	2017-07-27	Myiopsitta monachus	0	2	Prunus dulcis	0	Seed	0	1
Spain	0	7	2017-07-27	Myiopsitta monachus	0	2	Prunus dulcis	0	Seed	0	1
Spain	0	7	2014-07-17	Myiopsitta monachus	0	2	Prunus dulcis	0	Seed	1	1
Spain	0	7	2017-07-04	Myiopsitta monachus	0	3	Prunus dulcis	0	Seed	0	1
Spain	0	7	2014-07-10	Myiopsitta monachus	0	3	Prunus dulcis	0	Seed	1	1
Spain	1	5	2017-05-13	Myiopsitta monachus	0	3	Prunus dulcis	0	Seed	1	1
Spain	0	7	2017-07-08	Myiopsitta monachus	0	4	Prunus dulcis	0	Seed	0	1
Spain	0	7	2014-07-10	Myiopsitta monachus	0	4	Prunus dulcis	0	Seed	1	1
Spain	1	5	2014-05-22	Myiopsitta monachus	0	4	Prunus dulcis	0	Seed	1	1
Spain	1	5	2015-05-08	Myiopsitta monachus	0	4	Prunus dulcis	0	Seed	1	1
Spain	1	5	2015-05-10	Myiopsitta monachus	0	4	Prunus dulcis	0	Seed	1	1
Spain	1	6	2017-06-03	Myiopsitta monachus	0	4	Prunus dulcis	0	Seed	1	1
Spain	1	6	2015-06-26	Myiopsitta monachus	0	5	Prunus dulcis	0	Seed	1	1
Spain	1	6	2014-06-25	Myiopsitta monachus	0	6	Prunus dulcis	0	Seed	1	1
Spain	0	7	2015-07-04	Myiopsitta monachus	0	7	Prunus dulcis	0	Seed	0	1
Spain	0	8	2017-08-03	Myiopsitta monachus	0	7	Prunus dulcis	0	Seed	0	1
Spain	1	6	2014-06-13	Myiopsitta monachus	0	7	Prunus dulcis	0	Seed	1	1
Spain	1	6	2014-06-15	Myiopsitta monachus	0	7	Prunus dulcis	0	Seed	1	1
Spain	1	5	2014-05-22	Myiopsitta monachus	0	7	Prunus dulcis	0	Seed	1	1
Spain	0	7	2016-07-29	Myiopsitta monachus	0	8	Prunus dulcis	0	Seed	0	1
Spain	1	6	2015-06-01	Myiopsitta monachus	0	8	Prunus dulcis	0	Seed	1	1
Spain	1	6	2015-06-12	Myiopsitta monachus	0	8	Prunus dulcis	0	Seed	1	1
Spain	1	5	2015-05-04	Myiopsitta monachus	0	8	Prunus dulcis	0	Seed	1	1
Spain	1	6	2015-06-29	Myiopsitta monachus	0	12	Prunus dulcis	0	Seed	1	1
Spain	1	6	2015-06-20	Myiopsitta monachus	0	16	Prunus dulcis	0	Seed	1	1
Spain	1	1	2017-01-07	Myiopsitta monachus	0	4	Punica granatum	0	Seed	0	1
Spain	0	12	2014-12-17	Myiopsitta monachus	0	23	Punica granatum	0	Seed	0	1
Spain	0	7	2014-07-11	Myiopsitta monachus	0	12	Robinia pseudoacacia	0	Seed	1	1
Spain	1	2	2014-02-07	Myiopsitta monachus	0	1	Schinus molle	0	Seed	1	1
Spain	1	4	2015-04-01	Myiopsitta monachus	0	2	Schinus molle	0	Seed	1	1
Spain	1	4	2015-04-01	Myiopsitta monachus	0	2	Schinus molle	0	Seed	1	1
Spain	1	3	2015-03-30	Myiopsitta monachus	0	2	Schinus molle	0	Seed	1	1
Spain	1	3	2015-03-30	Myiopsitta monachus	0	2	Schinus molle	0	Seed	1	1
Spain	1	2	2016-02-10	Myiopsitta monachus	0	4	Schinus molle	0	Seed	1	1
Spain	1	12	2016-12-28	Myiopsitta monachus	0	5	Schinus molle	0	Seed	1	1
Spain	1	3	2015-03-18	Myiopsitta monachus	0	5	Schinus molle	0	Seed	1	1
Spain	1	2	2016-02-05	Myiopsitta monachus	0	5	Schinus molle	0	Seed	1	1
Spain	1	2	2016-02-10	Myiopsitta monachus	0	5	Schinus molle	0	Seed	1	1
Spain	1	1	2017-01-07	Myiopsitta monachus	0	5	Schinus molle	0	Seed	1	1
Spain	1	3	2015-03-18	Myiopsitta monachus	0	6	Schinus molle	0	Seed	1	1
Spain	1	3	2015-03-30	Myiopsitta monachus	0	6	Schinus molle	0	Seed	1	1
Spain	1	2	2016-02-10	Myiopsitta monachus	0	7	Schinus molle	0	Seed	1	1
Spain	1	6	2014-06-08	Myiopsitta monachus	0	2	Silybum marianum	1	Seed	0	1
Spain	1	5	2015-05-10	Myiopsitta monachus	0	2	Silybum marianum	1	Seed	1	1
Spain	1	6	2014-06-15	Myiopsitta monachus	0	3	Silybum marianum	1	Seed	0	1
Spain	1	5	2015-05-10	Myiopsitta monachus	0	3	Silybum marianum	1	Seed	1	1
Spain	1	6	2015-06-03	Myiopsitta monachus	0	4	Silybum marianum	1	Seed	0	1
Spain	1	5	2015-05-29	Myiopsitta monachus	0	4	Silybum marianum	1	Seed	0	1
Spain	1	5	2015-05-11	Myiopsitta monachus	0	4	Silybum marianum	1	Seed	1	1
Spain	1	5	2015-05-10	Myiopsitta monachus	0	6	Silybum marianum	1	Seed	1	1
Spain	1	5	2015-05-28	Myiopsitta monachus	0	7	Silybum marianum	1	Seed	0	1
Spain	1	6	2015-06-02	Myiopsitta monachus	0	10	Silybum marianum	1	Seed	0	1
Spain	1	6	2015-06-07	Myiopsitta monachus	0	12	Silybum marianum	1	Seed	0	1
Spain	1	3	2014-03-21	Myiopsitta monachus	0	2	Sonchus tenerrimus	1	Seed	0	1
Spain	0	9	2016-09-02	Myiopsitta monachus	0	1	Spathodea campanulata	0	Seed	0	1
Spain	0	7	2015-07-22	Myiopsitta monachus	0	1	Spathodea campanulata	0	Seed	0	1
Spain	0	10	2014-10-06	Myiopsitta monachus	0	3	Spathodea campanulata	0	Seed	0	1
Spain	0	8	2017-08-18	Myiopsitta monachus	0	3	Spathodea campanulata	0	Seed	0	1
Spain	0	9	2016-09-03	Myiopsitta monachus	0	4	Spathodea campanulata	0	Seed	0	1
Spain	0	7	2015-07-19	Myiopsitta monachus	0	6	Spathodea campanulata	0	Seed	0	1
Spain	1	2	2014-02-07	Myiopsitta monachus	0	1	Styphnolobium japonicum	0	Seed	0	1
Spain	1	2	2014-02-15	Myiopsitta monachus	0	3	Styphnolobium japonicum	0	Seed	0	1
Spain	1	2	2014-02-04	Myiopsitta monachus	0	4	Styphnolobium japonicum	0	Seed	0	1
Spain	0	12	2015-12-12	Myiopsitta monachus	0	7	Styphnolobium japonicum	0	Seed	1	1
Spain	0	12	2015-12-08	Myiopsitta monachus	0	8	Styphnolobium japonicum	0	Seed	1	1
Spain	0	12	2015-12-07	Myiopsitta monachus	0	8	Styphnolobium japonicum	0	Seed	1	1
Spain	0	12	2015-12-07	Myiopsitta monachus	0	10	Styphnolobium japonicum	0	Seed	1	1
Spain	1	1	2016-01-04	Myiopsitta monachus	0	1	Tamarindus indica	0	Seed	1	1
Spain	1	1	2016-01-11	Myiopsitta monachus	0	1	Tamarindus indica	0	Seed	1	1
Spain	1	1	2016-01-16	Myiopsitta monachus	0	1	Tamarindus indica	0	Seed	1	1
Spain	0	11	2014-11-04	Myiopsitta monachus	0	2	Tamarindus indica	0	Seed	0	1
Spain	1	4	2017-04-23	Myiopsitta monachus	0	3	Tipuana tipu	0	Seed	1	1
Spain	1	4	2017-04-30	Myiopsitta monachus	0	4	Tipuana tipu	0	Seed	1	1
Spain	1	4	2017-04-17	Myiopsitta monachus	0	4	Tipuana tipu	0	Seed	1	1
Spain	1	4	2017-04-18	Myiopsitta monachus	0	5	Tipuana tipu	0	Seed	1	1
Spain	1	4	2017-04-16	Myiopsitta monachus	0	6	Tipuana tipu	0	Seed	1	1
Spain	1	4	2017-04-22	Myiopsitta monachus	0	6	Ulmus minor	1	Seed	0	1
Spain	1	4	2015-04-24	Myiopsitta monachus	0	7	Ulmus minor	1	Seed	0	1
Spain	1	4	2015-04-17	Myiopsitta monachus	0	11	Ulmus minor	1	Seed	0	1
Spain	1	4	2015-04-14	Myiopsitta monachus	0	17	Ulmus minor	1	Seed	0	1
Spain	0	8	2017-08-18	Myiopsitta monachus	0	4	Washingtonia robusta	0	Seed	1	1
Spain	0	8	2017-08-18	Myiopsitta monachus	0	4	Washingtonia robusta	0	Seed	1	1
Puerto Rico	1	4	2016-04-15	Myiopsitta monachus	0	6	Albizia procera	0	Seed	1	1
Puerto Rico	1	3	2016-03-25	Myiopsitta monachus	0	6	Coccoloba uvifera	1	Seed	1	1
Puerto Rico	1	3	2016-03-25	Myiopsitta monachus	0	6	Pithecellobium dulce	0	Seed	0	1
Puerto Rico	1	3	2016-03-28	Myiopsitta monachus	0	4	Senna siamea	0	Seed	0	1
Puerto Rico	1	5	2016-05-03	Myiopsitta monachus	0	5	Spathodea campanulata	0	Seed	0	1
Puerto Rico	1	3	2016-03-25	Myiopsitta monachus	0	4	Sterculia foetida	0	Seed	0	1
Puerto Rico	1	4	2016-04-16	Myiopsitta monachus	0	4	Tamarindus indica	0	Seed	1	1
Puerto Rico	1	4	2016-04-16	Myiopsitta monachus	0	6	Tamarindus indica	0	Seed	1	1
Puerto Rico	1	4	2016-04-24	Myiopsitta monachus	0	6	Tamarindus indica	0	Seed	1	1
Puerto Rico	1	3	2016-03-28	Myiopsitta monachus	0	6	Tamarindus indica	0	Seed	1	1
Brazil	0	8	2015-08-01	Myiopsitta monachus	1	NA	Araucaria angustifolia	1	Seed	0	1
Brazil	0	8	2015-08-01	Myiopsitta monachus	1	NA	Araucaria angustifolia	1	Seed	0	1
Brazil	0	8	2015-08-01	Myiopsitta monachus	1	NA	Araucaria angustifolia	1	Seed	0	1
Brazil	0	8	2015-08-01	Myiopsitta monachus	1	NA	Araucaria angustifolia	1	Seed	0	1
Brazil	0	8	2015-08-01	Myiopsitta monachus	1	NA	Araucaria angustifolia	1	Seed	0	1
Brazil	0	8	2015-08-01	Myiopsitta monachus	1	NA	Araucaria angustifolia	1	Seed	0	1
Brazil	0	11	2015-11-01	Myiopsitta monachus	1	NA	Delonix regia	0	Seed	0	1
Brazil	0	11	2015-11-01	Myiopsitta monachus	1	NA	peral cultivado	0	Seed	0	1
Spain	0	10	2014-10-20	Myiopsitta monachus	0	7	Agave americana	0	Seed	1	0
Spain	0	8	2017-08-18	Myiopsitta monachus	0	6	Aizoon canariense	1	Seed	0	0
Spain	0	9	2016-09-04	Myiopsitta monachus	0	15	Aizoon canariense	1	Seed	0	0
Spain	1	2	2014-02-11	Myiopsitta monachus	0	4	Gleditsia triacanthos	0	Seed	0	0
Spain	1	2	2016-02-10	Myiopsitta monachus	0	6	Helianthus annuus	0	Seed	0	0
Spain	0	7	2015-07-11	Myiopsitta monachus	0	17	Helianthus annuus	0	Seed	0	0
Spain	1	12	2016-12-26	Myiopsitta monachus	0	1	Jacaranda mimosifolia	0	Seed	0	0
Spain	1	2	2014-02-07	Myiopsitta monachus	0	1	Melia azedarach	0	Seed	0	0
Spain	0	11	2014-11-17	Myiopsitta monachus	0	3	Melia azedarach	0	Seed	0	0
Spain	1	2	2014-02-11	Myiopsitta monachus	0	5	Melia azedarach	0	Seed	0	0
Spain	0	7	2015-07-11	Myiopsitta monachus	0	8	Melia azedarach	0	Seed	0	0
Spain	1	2	2014-02-10	Myiopsitta monachus	0	12	Melia azedarach	0	Seed	0	0
Spain	1	2	2014-02-14	Myiopsitta monachus	0	16	Melia azedarach	0	Seed	0	0
Spain	1	1	2015-01-16	Myiopsitta monachus	0	2	Oryza sativa	0	Seed	0	0
Spain	1	2	2015-02-03	Myiopsitta monachus	0	5	Phalaris canariensis	1	Seed	0	0
Spain	1	2	2016-02-05	Myiopsitta monachus	0	12	Phalaris canariensis	1	Seed	0	0
Spain	1	1	2016-01-20	Myiopsitta monachus	0	25	Phalaris canariensis	1	Seed	0	0
Spain	1	1	2016-01-21	Myiopsitta monachus	0	1	Phoenix canariensis	1	Seed	1	0
Spain	0	7	2015-07-02	Myiopsitta monachus	0	1	Pinus pinea	1	Seed	0	0
Spain	0	7	2015-07-02	Myiopsitta monachus	0	2	Pinus pinea	1	Seed	0	0
Spain	1	6	2015-06-18	Myiopsitta monachus	0	3	Pinus pinea	1	Seed	0	0
Spain	0	8	2014-08-05	Myiopsitta monachus	0	7	Pinus pinea	1	Seed	0	0
Spain	0	7	2014-07-27	Myiopsitta monachus	0	1	Poa annua	1	Seed	0	0
Spain	0	7	2014-07-28	Myiopsitta monachus	0	3	Poa annua	1	Seed	0	0
Spain	0	7	2014-07-28	Myiopsitta monachus	0	5	Poa annua	1	Seed	0	0
Spain	0	8	2014-08-03	Myiopsitta monachus	0	15	Poa annua	1	Seed	0	0
Spain	1	6	2015-06-14	Myiopsitta monachus	0	2	Prunus dulcis	0	Seed	1	0
Spain	1	5	2015-05-10	Myiopsitta monachus	0	4	Prunus dulcis	0	Seed	1	0
Spain	1	12	2016-12-30	Myiopsitta monachus	0	5	Punica granatum	0	Seed	0	0
Spain	1	6	2017-06-25	Myiopsitta monachus	0	6	Punica granatum	0	Seed	0	0
Spain	1	1	2014-01-22	Myiopsitta monachus	0	6	Punica granatum	0	Seed	0	0
Spain	1	12	2015-12-22	Myiopsitta monachus	0	1	Spathodea campanulata	0	Seed	0	0
Spain	0	NA	NA	Myiopsitta monachus	0	1	Tamarix gallica	1	Seed	NA	0
Spain	0	NA	NA	Myiopsitta monachus	0	1	Tamarix gallica	1	Seed	NA	0
Spain	0	NA	NA	Myiopsitta monachus	0	1	Tamarix gallica	1	Seed	NA	0
Spain	0	NA	NA	Myiopsitta monachus	0	2	Tamarix gallica	1	Seed	NA	0
Spain	0	1	2014-01-08	Myiopsitta monachus	0	2	Tipuana tipu	0	Seed	1	0
Spain	0	1	2014-01-08	Myiopsitta monachus	0	3	Tipuana tipu	0	Seed	1	0
Spain	1	2	2014-02-05	Myiopsitta monachus	0	3	Tipuana tipu	0	Seed	1	0
Spain	1	3	2013-03-07	Myiopsitta monachus	0	13	Tipuana tipu	0	Seed	1	0
Spain	0	12	2014-12-11	Myiopsitta monachus	0	8	Zea mays	0	Seed	0	0
Spain	1	1	2016-01-03	Myiopsitta monachus	0	10	Zea mays	0	Seed	0	0
Spain	0	10	2014-10-17	Myiopsitta monachus	0	4	Asparagus arborescens	1	Leave	NA	1
Spain	0	10	2014-10-20	Myiopsitta monachus	0	16	Asparagus arborescens	1	Leave	NA	1
Spain	0	10	2014-10-31	Myiopsitta monachus	0	1	Casuarina equisetifolia	0	Leave	NA	1
Spain	0	7	2014-07-28	Myiopsitta monachus	0	2	Cedrus libani	0	Leave	NA	1
Spain	1	3	2015-03-30	Myiopsitta monachus	0	2	Parkinsonia aculeata	0	Leave	NA	1
Spain	1	3	2015-03-30	Myiopsitta monachus	0	3	Parkinsonia aculeata	0	Leave	NA	1
Spain	1	1	2015-01-16	Myiopsitta monachus	0	5	Parkinsonia aculeata	0	Leave	NA	1
Spain	0	10	2014-10-20	Myiopsitta monachus	0	10	Plocama pendula	1	Leave	NA	1
Spain	1	4	2015-04-01	Myiopsitta monachus	0	4	Aizoon canariense	1	Leave	NA	0
Spain	1	3	2015-03-18	Myiopsitta monachus	0	15	Aizoon canariense	1	Leave	NA	0
Spain	0	10	2014-10-17	Myiopsitta monachus	0	4	Asparagus arborescens	1	Leave	NA	0
Spain	0	11	2013-11-04	Myiopsitta monachus	0	3	Atriplex semibaccata	0	Leave	NA	0
Spain	0	10	2014-10-01	Myiopsitta monachus	0	3	Atriplex semibaccata	0	Leave	NA	0
Spain	0	10	2014-10-01	Myiopsitta monachus	0	4	Atriplex semibaccata	0	Leave	NA	0
Spain	0	10	2014-10-01	Myiopsitta monachus	0	5	Atriplex semibaccata	0	Leave	NA	0
Spain	0	10	2014-10-06	Myiopsitta monachus	0	6	Atriplex semibaccata	0	Leave	NA	0
Spain	0	10	2014-10-06	Myiopsitta monachus	0	7	Atriplex semibaccata	0	Leave	NA	0
Spain	0	9	2016-09-04	Myiopsitta monachus	0	8	Atriplex semibaccata	0	Leave	NA	0
Spain	0	9	2016-09-04	Myiopsitta monachus	0	9	Atriplex semibaccata	0	Leave	NA	0
Spain	0	10	2014-10-01	Myiopsitta monachus	0	12	Atriplex semibaccata	0	Leave	NA	0
Spain	0	10	2014-10-20	Myiopsitta monachus	0	12	Atriplex semibaccata	0	Leave	NA	0
Spain	0	10	2014-10-31	Myiopsitta monachus	0	12	Atriplex semibaccata	0	Leave	NA	0
Spain	0	10	2014-10-17	Myiopsitta monachus	0	15	Atriplex semibaccata	0	Leave	NA	0
Spain	1	1	2016-01-27	Myiopsitta monachus	0	26	Atriplex semibaccata	0	Leave	NA	0
Spain	1	5	2017-05-06	Myiopsitta monachus	0	4	Cedrus atlantica	0	Leave	NA	0
Spain	1	6	2015-06-14	Myiopsitta monachus	0	1	Cedrus libani	0	Leave	NA	0
Spain	1	2	2015-02-23	Myiopsitta monachus	0	1	Parkinsonia aculeata	0	Leave	NA	0
Spain	0	11	2014-11-24	Myiopsitta monachus	0	2	Parkinsonia aculeata	0	Leave	NA	0
Spain	0	11	2014-11-30	Myiopsitta monachus	0	3	Parkinsonia aculeata	0	Leave	NA	0
Spain	0	11	2014-11-17	Myiopsitta monachus	0	5	Parkinsonia aculeata	0	Leave	NA	0
Spain	1	2	2015-02-23	Myiopsitta monachus	0	19	Sonchus tenerrimus	1	Leave	NA	0
Spain	1	2	2015-02-03	Myiopsitta monachus	0	5	Washingtonia filifera	0	Leave	NA	0
Spain	0	12	2015-12-11	Myiopsitta monachus	0	4	Arbutus unedo	1	Fruit	0	1
Spain	0	12	2016-12-06	Myiopsitta monachus	0	7	Arbutus unedo	1	Fruit	0	1
Spain	0	7	2014-07-28	Myiopsitta monachus	0	15	Arbutus unedo	1	Fruit	0	1
Spain	1	5	2017-05-04	Myiopsitta monachus	0	2	Celtis australis	1	Fruit	0	1
Spain	0	12	2016-12-08	Myiopsitta monachus	0	3	Celtis australis	1	Fruit	0	1
Spain	0	12	2015-12-02	Myiopsitta monachus	0	3	Celtis australis	1	Fruit	0	1
Spain	0	11	2016-11-26	Myiopsitta monachus	0	4	Celtis australis	1	Fruit	0	1
Spain	1	6	2015-06-21	Myiopsitta monachus	0	4	Celtis australis	1	Fruit	0	1
Spain	1	5	2015-05-25	Myiopsitta monachus	0	5	Celtis australis	1	Fruit	1	1
Spain	1	5	2016-05-26	Myiopsitta monachus	0	6	Celtis australis	1	Fruit	1	1
Spain	0	6	2016-06-18	Myiopsitta monachus	0	6	Citrus sinensis	0	Fruit	0	1
Spain	0	10	2014-10-13	Myiopsitta monachus	0	1	Coccoloba uvifera	0	Fruit	1	1
Spain	0	10	2014-10-14	Myiopsitta monachus	0	1	Coccoloba uvifera	0	Fruit	1	1
Spain	0	9	2014-09-24	Myiopsitta monachus	0	1	Coccoloba uvifera	0	Fruit	1	1
Spain	0	9	2014-09-24	Myiopsitta monachus	0	1	Coccoloba uvifera	0	Fruit	1	1
Spain	1	1	2016-01-04	Myiopsitta monachus	0	1	Coccoloba uvifera	0	Fruit	1	1
Spain	1	1	2016-01-07	Myiopsitta monachus	0	1	Coccoloba uvifera	0	Fruit	1	1
Spain	0	11	2014-11-06	Myiopsitta monachus	0	2	Coccoloba uvifera	0	Fruit	0	1
Spain	0	10	2014-10-13	Myiopsitta monachus	0	2	Coccoloba uvifera	0	Fruit	1	1
Spain	0	10	2014-10-26	Myiopsitta monachus	0	2	Coccoloba uvifera	0	Fruit	1	1
Spain	0	10	2014-10-11	Myiopsitta monachus	0	4	Coccoloba uvifera	0	Fruit	1	1
Spain	1	6	2015-06-14	Myiopsitta monachus	0	2	Cupressus sempervirens	0	Fruit	1	1
Spain	1	6	2015-06-14	Myiopsitta monachus	0	2	Cupressus sempervirens	0	Fruit	1	1
Spain	1	6	2015-06-14	Myiopsitta monachus	0	2	Cupressus sempervirens	0	Fruit	1	1
Spain	0	12	2014-12-16	Myiopsitta monachus	0	1	Dovyalis caffra	0	Fruit	1	1
Spain	1	3	2014-03-10	Myiopsitta monachus	0	1	Dovyalis caffra	0	Fruit	1	1
Spain	1	4	2014-04-27	Myiopsitta monachus	0	2	Eriobotrya japonica	0	Fruit	0	1
Spain	0	7	2016-07-29	Myiopsitta monachus	0	4	Eriobotrya japonica	0	Fruit	0	1
Spain	1	6	2015-06-02	Myiopsitta monachus	0	4	Eriobotrya japonica	0	Fruit	0	1
Spain	1	6	2015-06-14	Myiopsitta monachus	0	4	Eriobotrya japonica	0	Fruit	0	1
Spain	1	6	2015-06-14	Myiopsitta monachus	0	5	Eriobotrya japonica	0	Fruit	0	1
Spain	1	4	2017-04-16	Myiopsitta monachus	0	5	Eriobotrya japonica	0	Fruit	0	1
Spain	1	6	2015-06-14	Myiopsitta monachus	0	6	Eriobotrya japonica	0	Fruit	0	1
Spain	1	6	2015-06-30	Myiopsitta monachus	0	6	Eriobotrya japonica	0	Fruit	0	1
Spain	1	6	2017-06-03	Myiopsitta monachus	0	6	Eriobotrya japonica	0	Fruit	0	1
Spain	1	4	2017-04-03	Myiopsitta monachus	0	6	Eriobotrya japonica	0	Fruit	0	1
Spain	1	4	2017-04-03	Myiopsitta monachus	0	6	Eriobotrya japonica	0	Fruit	0	1
Spain	1	6	2014-06-11	Myiopsitta monachus	0	7	Eriobotrya japonica	0	Fruit	0	1
Spain	1	5	2017-05-13	Myiopsitta monachus	0	7	Eriobotrya japonica	0	Fruit	0	1
Spain	0	7	2016-07-16	Myiopsitta monachus	0	8	Eriobotrya japonica	0	Fruit	0	1
Spain	1	4	2017-04-03	Myiopsitta monachus	0	8	Eriobotrya japonica	0	Fruit	0	1
Spain	1	3	2017-03-21	Myiopsitta monachus	0	9	Eriobotrya japonica	0	Fruit	0	1
Spain	1	2	2016-02-01	Myiopsitta monachus	0	1	Eugenia uniflora	0	Fruit	0	1
Spain	1	4	2014-04-29	Myiopsitta monachus	0	4	Eugenia uniflora	0	Fruit	0	1
Spain	1	1	2017-01-07	Myiopsitta monachus	0	4	Ficus benghalensis	0	Fruit	0	1
Spain	1	1	2017-01-18	Myiopsitta monachus	0	6	Ficus benghalensis	0	Fruit	0	1
Spain	0	8	2015-08-14	Myiopsitta monachus	0	2	Ficus carica	0	Fruit	0	1
Spain	0	8	2015-08-03	Myiopsitta monachus	0	3	Ficus carica	0	Fruit	0	1
Spain	0	8	2016-08-03	Myiopsitta monachus	0	4	Ficus carica	0	Fruit	0	1
Spain	0	6	2016-06-19	Myiopsitta monachus	0	4	Ficus carica	0	Fruit	0	1
Spain	0	8	2015-08-12	Myiopsitta monachus	0	4	Ficus carica	0	Fruit	0	1
Spain	0	8	2015-08-05	Myiopsitta monachus	0	4	Ficus carica	0	Fruit	0	1
Spain	0	8	2017-08-01	Myiopsitta monachus	0	5	Ficus carica	0	Fruit	0	1
Spain	0	8	2015-08-12	Myiopsitta monachus	0	5	Ficus carica	0	Fruit	0	1
Spain	0	8	2015-08-03	Myiopsitta monachus	0	5	Ficus carica	0	Fruit	0	1
Spain	0	7	2014-07-17	Myiopsitta monachus	0	6	Ficus carica	0	Fruit	0	1
Spain	0	8	2017-08-01	Myiopsitta monachus	0	6	Ficus carica	0	Fruit	0	1
Spain	0	7	2017-07-25	Myiopsitta monachus	0	6	Ficus carica	0	Fruit	0	1
Spain	0	6	2016-06-11	Myiopsitta monachus	0	6	Ficus carica	0	Fruit	0	1
Spain	0	8	2017-08-01	Myiopsitta monachus	0	7	Ficus carica	0	Fruit	0	1
Spain	0	8	2015-08-05	Myiopsitta monachus	0	7	Ficus carica	0	Fruit	0	1
Spain	0	8	2015-08-03	Myiopsitta monachus	0	7	Ficus carica	0	Fruit	0	1
Spain	0	7	2016-07-29	Myiopsitta monachus	0	8	Ficus carica	0	Fruit	0	1
Spain	0	7	2016-07-29	Myiopsitta monachus	0	8	Ficus carica	0	Fruit	0	1
Spain	1	6	2015-06-30	Myiopsitta monachus	0	8	Ficus carica	0	Fruit	0	1
Spain	1	6	2017-06-10	Myiopsitta monachus	0	8	Ficus carica	0	Fruit	0	1
Spain	0	8	2017-08-05	Myiopsitta monachus	0	9	Ficus carica	0	Fruit	0	1
Spain	0	8	2017-08-05	Myiopsitta monachus	0	9	Ficus carica	0	Fruit	0	1
Spain	0	8	2017-08-04	Myiopsitta monachus	0	9	Ficus carica	0	Fruit	0	1
Spain	0	8	2017-08-03	Myiopsitta monachus	0	9	Ficus carica	0	Fruit	0	1
Spain	0	7	2016-07-29	Myiopsitta monachus	0	9	Ficus carica	0	Fruit	0	1
Spain	0	8	2017-08-04	Myiopsitta monachus	0	12	Ficus carica	0	Fruit	0	1
Spain	0	7	2017-07-25	Myiopsitta monachus	0	12	Ficus carica	0	Fruit	0	1
Spain	0	8	2016-08-08	Myiopsitta monachus	0	12	Ficus carica	0	Fruit	0	1
Spain	0	8	2017-08-05	Myiopsitta monachus	0	14	Ficus carica	0	Fruit	0	1
Spain	0	8	2017-08-03	Myiopsitta monachus	0	15	Ficus carica	0	Fruit	0	1
Spain	0	7	2017-07-27	Myiopsitta monachus	0	15	Ficus carica	0	Fruit	0	1
Spain	0	8	2016-08-08	Myiopsitta monachus	0	15	Ficus carica	0	Fruit	0	1
Spain	0	8	2016-08-08	Myiopsitta monachus	0	18	Ficus carica	0	Fruit	0	1
Spain	0	8	2014-08-28	Myiopsitta monachus	0	3	Ficus lyrata	0	Fruit	0	1
Spain	0	8	2017-08-15	Myiopsitta monachus	0	4	Ficus lyrata	0	Fruit	0	1
Spain	1	5	2014-05-01	Myiopsitta monachus	0	8	Ficus lyrata	0	Fruit	0	1
Spain	1	3	2014-03-23	Myiopsitta monachus	0	1	Ficus macrophylla	0	Fruit	0	1
Spain	1	3	2015-03-12	Myiopsitta monachus	0	1	Ficus macrophylla	0	Fruit	0	1
Spain	1	4	2017-04-18	Myiopsitta monachus	0	2	Ficus macrophylla	0	Fruit	0	1
Spain	1	4	2017-04-13	Myiopsitta monachus	0	5	Ficus macrophylla	0	Fruit	0	1
Spain	1	4	2017-04-15	Myiopsitta monachus	0	6	Ficus macrophylla	0	Fruit	0	1
Spain	1	4	2014-04-29	Myiopsitta monachus	0	6	Ficus macrophylla	0	Fruit	0	1
Spain	1	3	2015-03-28	Myiopsitta monachus	0	1	Ficus microcarpa	0	Fruit	0	1
Spain	1	1	2015-01-10	Myiopsitta monachus	0	1	Ficus microcarpa	0	Fruit	0	1
Spain	1	12	2016-12-30	Myiopsitta monachus	0	2	Ficus microcarpa	0	Fruit	0	1
Spain	1	5	2014-05-01	Myiopsitta monachus	0	2	Ficus microcarpa	0	Fruit	0	1
Spain	0	11	2014-11-24	Myiopsitta monachus	0	2	Ficus microcarpa	0	Fruit	1	1
Spain	1	3	2015-03-03	Myiopsitta monachus	0	3	Ficus microcarpa	0	Fruit	0	1
Spain	1	3	2015-03-18	Myiopsitta monachus	0	3	Ficus microcarpa	0	Fruit	0	1
Spain	1	3	2015-03-30	Myiopsitta monachus	0	3	Ficus microcarpa	0	Fruit	0	1
Spain	0	11	2014-11-17	Myiopsitta monachus	0	3	Ficus microcarpa	0	Fruit	1	1
Spain	1	4	2014-04-19	Myiopsitta monachus	0	4	Ficus microcarpa	0	Fruit	0	1
Spain	1	2	2015-02-23	Myiopsitta monachus	0	4	Ficus microcarpa	0	Fruit	0	1
Spain	1	12	2016-12-28	Myiopsitta monachus	0	5	Ficus microcarpa	0	Fruit	0	1
Spain	1	3	2015-03-11	Myiopsitta monachus	0	5	Ficus microcarpa	0	Fruit	0	1
Spain	1	1	2015-01-22	Myiopsitta monachus	0	5	Ficus microcarpa	0	Fruit	0	1
Spain	1	1	2017-01-10	Myiopsitta monachus	0	5	Ficus microcarpa	0	Fruit	0	1
Spain	0	12	2014-12-11	Myiopsitta monachus	0	5	Ficus microcarpa	0	Fruit	1	1
Spain	1	3	2015-03-03	Myiopsitta monachus	0	6	Ficus microcarpa	0	Fruit	0	1
Spain	1	1	2015-01-16	Myiopsitta monachus	0	7	Ficus microcarpa	0	Fruit	0	1
Spain	1	3	2015-03-18	Myiopsitta monachus	0	8	Ficus microcarpa	0	Fruit	0	1
Spain	0	11	2014-11-17	Myiopsitta monachus	0	8	Ficus microcarpa	0	Fruit	1	1
Spain	0	11	2014-11-17	Myiopsitta monachus	0	10	Ficus microcarpa	0	Fruit	1	1
Spain	0	11	2014-11-24	Myiopsitta monachus	0	11	Ficus microcarpa	0	Fruit	1	1
Spain	1	3	2014-03-10	Myiopsitta monachus	0	1	Ficus stuhlmannii	0	Fruit	0	1
Spain	1	3	2014-03-14	Myiopsitta monachus	0	2	Ficus stuhlmannii	0	Fruit	0	1
Spain	0	7	2015-07-02	Myiopsitta monachus	0	3	Juniperus virginiana	0	Fruit	0	1
Spain	0	7	2015-07-02	Myiopsitta monachus	0	4	Juniperus virginiana	0	Fruit	0	1
Spain	0	7	2015-07-02	Myiopsitta monachus	0	5	Juniperus virginiana	0	Fruit	0	1
Spain	0	8	2014-08-02	Myiopsitta monachus	0	7	Juniperus virginiana	0	Fruit	0	1
Spain	0	7	2015-07-02	Myiopsitta monachus	0	7	Juniperus virginiana	0	Fruit	0	1
Spain	0	7	2015-07-02	Myiopsitta monachus	0	7	Juniperus virginiana	0	Fruit	0	1
Spain	0	8	2014-08-02	Myiopsitta monachus	0	13	Juniperus virginiana	0	Fruit	0	1
Spain	0	10	2014-10-14	Myiopsitta monachus	0	1	Ligustrum japonicum	0	Fruit	1	1
Spain	0	11	2014-11-21	Myiopsitta monachus	0	2	Ligustrum japonicum	0	Fruit	0	1
Spain	0	11	2014-11-06	Myiopsitta monachus	0	2	Ligustrum japonicum	0	Fruit	1	1
Spain	0	12	2015-12-12	Myiopsitta monachus	0	3	Ligustrum japonicum	0	Fruit	0	1
Spain	0	11	2016-11-20	Myiopsitta monachus	0	5	Ligustrum japonicum	0	Fruit	0	1
Spain	0	12	2015-12-02	Myiopsitta monachus	0	5	Ligustrum japonicum	0	Fruit	0	1
Spain	1	3	2017-03-03	Myiopsitta monachus	0	5	Ligustrum japonicum	0	Fruit	0	1
Spain	0	11	2014-11-13	Myiopsitta monachus	0	2	Ligustrum lucidum	0	Fruit	1	1
Spain	0	10	2014-10-20	Myiopsitta monachus	0	3	Ligustrum lucidum	0	Fruit	1	1
Spain	1	4	2014-04-07	Myiopsitta monachus	0	1	Livistona chinensis	0	Fruit	0	1
Spain	1	3	2014-03-08	Myiopsitta monachus	0	1	Livistona chinensis	0	Fruit	0	1
Spain	1	3	2015-03-09	Myiopsitta monachus	0	1	Livistona chinensis	0	Fruit	0	1
Spain	1	3	2015-03-12	Myiopsitta monachus	0	1	Livistona chinensis	0	Fruit	0	1
Spain	1	2	2016-02-01	Myiopsitta monachus	0	1	Livistona chinensis	0	Fruit	0	1
Spain	1	1	2016-01-26	Myiopsitta monachus	0	1	Livistona chinensis	0	Fruit	0	1
Spain	1	1	2016-01-30	Myiopsitta monachus	0	1	Livistona chinensis	0	Fruit	0	1
Spain	1	6	2015-06-29	Myiopsitta monachus	0	8	Malus domestica	0	Fruit	0	1
Spain	1	2	2014-02-14	Myiopsitta monachus	0	2	Melia azedarach	0	Fruit	0	1
Spain	0	7	2014-07-27	Myiopsitta monachus	0	6	Melia azedarach	0	Fruit	1	1
Spain	1	6	2015-06-18	Myiopsitta monachus	0	2	Morus alba	0	Fruit	0	1
Spain	1	6	2015-06-18	Myiopsitta monachus	0	3	Morus alba	0	Fruit	0	1
Spain	1	6	2015-06-18	Myiopsitta monachus	0	3	Morus alba	0	Fruit	0	1
Spain	1	6	2015-06-18	Myiopsitta monachus	0	3	Morus alba	0	Fruit	0	1
Spain	1	5	2015-05-29	Myiopsitta monachus	0	3	Morus alba	0	Fruit	0	1
Spain	1	5	2017-05-18	Myiopsitta monachus	0	4	Morus alba	0	Fruit	0	1
Spain	1	5	2017-05-21	Myiopsitta monachus	0	5	Morus alba	0	Fruit	0	1
Spain	1	5	2017-05-19	Myiopsitta monachus	0	5	Morus alba	0	Fruit	0	1
Spain	1	5	2016-05-24	Myiopsitta monachus	0	5	Morus alba	0	Fruit	0	1
Spain	1	6	2015-06-18	Myiopsitta monachus	0	6	Morus alba	0	Fruit	0	1
Spain	1	5	2017-05-24	Myiopsitta monachus	0	6	Morus alba	0	Fruit	0	1
Spain	1	5	2016-05-28	Myiopsitta monachus	0	6	Morus alba	0	Fruit	0	1
Spain	1	5	2016-05-26	Myiopsitta monachus	0	7	Morus alba	0	Fruit	0	1
Spain	1	6	2015-06-18	Myiopsitta monachus	0	8	Morus alba	0	Fruit	0	1
Spain	1	6	2015-06-29	Myiopsitta monachus	0	12	Morus alba	0	Fruit	0	1
Spain	1	5	2014-05-16	Myiopsitta monachus	0	3	Morus nigra	0	Fruit	1	1
Spain	1	6	2017-06-03	Myiopsitta monachus	0	4	Morus nigra	0	Fruit	0	1
Spain	1	5	2017-05-31	Myiopsitta monachus	0	4	Morus nigra	0	Fruit	0	1
Spain	1	6	2016-06-02	Myiopsitta monachus	0	4	Morus nigra	0	Fruit	0	1
Spain	1	5	2016-05-23	Myiopsitta monachus	0	4	Morus nigra	0	Fruit	0	1
Spain	1	5	2017-05-13	Myiopsitta monachus	0	4	Morus nigra	0	Fruit	1	1
Spain	1	5	2017-05-27	Myiopsitta monachus	0	5	Morus nigra	0	Fruit	0	1
Spain	1	5	2017-05-26	Myiopsitta monachus	0	5	Morus nigra	0	Fruit	0	1
Spain	1	5	2014-05-13	Myiopsitta monachus	0	6	Morus nigra	0	Fruit	0	1
Spain	1	5	2017-05-28	Myiopsitta monachus	0	6	Morus nigra	0	Fruit	0	1
Spain	1	5	2016-05-29	Myiopsitta monachus	0	6	Morus nigra	0	Fruit	0	1
Spain	1	6	2015-06-04	Myiopsitta monachus	0	7	Morus nigra	0	Fruit	0	1
Spain	1	5	2014-05-29	Myiopsitta monachus	0	7	Morus nigra	0	Fruit	0	1
Spain	1	5	2015-05-29	Myiopsitta monachus	0	7	Morus nigra	0	Fruit	0	1
Spain	1	6	2015-06-14	Myiopsitta monachus	0	8	Morus nigra	0	Fruit	0	1
Spain	1	5	2014-05-16	Myiopsitta monachus	0	9	Morus nigra	0	Fruit	1	1
Spain	1	5	2016-05-31	Myiopsitta monachus	0	10	Morus nigra	0	Fruit	0	1
Spain	1	6	2015-06-14	Myiopsitta monachus	0	19	Morus nigra	0	Fruit	0	1
Spain	0	10	2016-10-18	Myiopsitta monachus	0	3	Myrtus communis	1	Fruit	0	1
Spain	0	10	2016-10-07	Myiopsitta monachus	0	3	Myrtus communis	1	Fruit	0	1
Spain	0	9	2016-09-25	Myiopsitta monachus	0	8	Myrtus communis	1	Fruit	0	1
Spain	0	1	2017-01-21	Myiopsitta monachus	0	2	Olea europaea	1	Fruit	0	1
Spain	0	1	2017-01-25	Myiopsitta monachus	0	3	Olea europaea	1	Fruit	0	1
Spain	0	12	2016-12-10	Myiopsitta monachus	0	4	Olea europaea	1	Fruit	0	1
Spain	0	12	2016-12-07	Myiopsitta monachus	0	4	Olea europaea	1	Fruit	0	1
Spain	0	1	2017-01-21	Myiopsitta monachus	0	5	Olea europaea	1	Fruit	0	1
Spain	0	11	2015-11-29	Myiopsitta monachus	0	5	Olea europaea	1	Fruit	0	1
Spain	0	1	2017-01-22	Myiopsitta monachus	0	6	Olea europaea	1	Fruit	0	1
Spain	0	11	2015-11-21	Myiopsitta monachus	0	7	Olea europaea	1	Fruit	0	1
Spain	1	2	2014-02-05	Myiopsitta monachus	0	7	Olea europaea	1	Fruit	0	1
Spain	0	1	2017-01-29	Myiopsitta monachus	0	2	Olea europaea sylvestris	1	Fruit	0	1
Spain	1	2	2014-02-11	Myiopsitta monachus	0	2	Olea europaea sylvestris	1	Fruit	0	1
Spain	0	12	2016-12-06	Myiopsitta monachus	0	4	Olea europaea sylvestris	1	Fruit	0	1
Spain	1	2	2014-02-10	Myiopsitta monachus	0	4	Olea europaea sylvestris	1	Fruit	0	1
Spain	0	1	2017-01-24	Myiopsitta monachus	0	6	Olea europaea sylvestris	1	Fruit	0	1
Spain	0	1	2017-01-24	Myiopsitta monachus	0	6	Olea europaea sylvestris	1	Fruit	0	1
Spain	0	1	2017-01-21	Myiopsitta monachus	0	6	Olea europaea sylvestris	1	Fruit	0	1
Spain	1	2	2014-02-04	Myiopsitta monachus	0	6	Olea europaea sylvestris	1	Fruit	0	1
Spain	1	2	2014-02-04	Myiopsitta monachus	0	6	Olea europaea sylvestris	1	Fruit	0	1
Spain	1	2	2014-02-04	Myiopsitta monachus	0	7	Olea europaea sylvestris	1	Fruit	0	1
Spain	0	7	2013-07-07	Myiopsitta monachus	0	1	Phoenix canariensis	0	Fruit	0	1
Spain	1	4	2015-04-01	Myiopsitta monachus	0	2	Phoenix canariensis	1	Fruit	0	1
Spain	1	3	2014-03-20	Myiopsitta monachus	0	2	Phoenix canariensis	1	Fruit	0	1
Spain	1	2	2016-02-13	Myiopsitta monachus	0	2	Phoenix canariensis	1	Fruit	0	1
Spain	1	4	2017-04-08	Myiopsitta monachus	0	3	Phoenix canariensis	0	Fruit	0	1
Spain	1	3	2017-03-26	Myiopsitta monachus	0	3	Phoenix canariensis	0	Fruit	0	1
Spain	1	1	2017-01-07	Myiopsitta monachus	0	3	Phoenix canariensis	1	Fruit	0	1
Spain	0	12	2015-12-02	Myiopsitta monachus	0	4	Phoenix canariensis	0	Fruit	0	1
Spain	0	11	2015-11-29	Myiopsitta monachus	0	4	Phoenix canariensis	0	Fruit	0	1
Spain	1	4	2017-04-12	Myiopsitta monachus	0	4	Phoenix canariensis	0	Fruit	0	1
Spain	1	4	2017-04-10	Myiopsitta monachus	0	4	Phoenix canariensis	0	Fruit	0	1
Spain	1	3	2017-03-23	Myiopsitta monachus	0	4	Phoenix canariensis	0	Fruit	0	1
Spain	1	3	2017-03-04	Myiopsitta monachus	0	4	Phoenix canariensis	0	Fruit	0	1
Spain	1	1	2015-01-28	Myiopsitta monachus	0	4	Phoenix canariensis	1	Fruit	0	1
Spain	1	4	2017-04-03	Myiopsitta monachus	0	5	Phoenix canariensis	0	Fruit	0	1
Spain	1	2	2015-02-09	Myiopsitta monachus	0	5	Phoenix canariensis	1	Fruit	0	1
Spain	1	12	2014-12-29	Myiopsitta monachus	0	5	Phoenix canariensis	1	Fruit	1	1
Spain	1	4	2014-04-29	Myiopsitta monachus	0	6	Phoenix canariensis	1	Fruit	0	1
Spain	0	6	2016-06-12	Myiopsitta monachus	0	6	Phoenix canariensis	0	Fruit	1	1
Spain	1	6	2016-06-04	Myiopsitta monachus	0	6	Phoenix canariensis	0	Fruit	1	1
Spain	0	12	2016-12-08	Myiopsitta monachus	0	8	Phoenix canariensis	0	Fruit	0	1
Spain	0	10	2014-10-01	Myiopsitta monachus	0	1	Phoenix dactylifera	0	Fruit	0	1
Spain	1	2	2016-02-05	Myiopsitta monachus	0	1	Phoenix dactylifera	0	Fruit	0	1
Spain	1	5	2013-05-21	Myiopsitta monachus	0	1	Phoenix dactylifera	0	Fruit	1	1
Spain	0	8	2017-08-29	Myiopsitta monachus	0	2	Phoenix dactylifera	0	Fruit	0	1
Spain	0	8	2017-08-27	Myiopsitta monachus	0	2	Phoenix dactylifera	0	Fruit	0	1
Spain	0	11	2014-11-03	Myiopsitta monachus	0	2	Phoenix dactylifera	0	Fruit	0	1
Spain	0	11	2014-11-04	Myiopsitta monachus	0	2	Phoenix dactylifera	0	Fruit	0	1
Spain	0	11	2014-11-24	Myiopsitta monachus	0	2	Phoenix dactylifera	0	Fruit	0	1
Spain	0	10	2014-10-26	Myiopsitta monachus	0	2	Phoenix dactylifera	0	Fruit	0	1
Spain	0	10	2014-10-31	Myiopsitta monachus	0	2	Phoenix dactylifera	0	Fruit	0	1
Spain	0	10	2014-10-31	Myiopsitta monachus	0	2	Phoenix dactylifera	0	Fruit	0	1
Spain	0	9	2016-09-03	Myiopsitta monachus	0	2	Phoenix dactylifera	0	Fruit	0	1
Spain	1	2	2014-02-09	Myiopsitta monachus	0	2	Phoenix dactylifera	0	Fruit	0	1
Spain	1	5	2014-05-01	Myiopsitta monachus	0	2	Phoenix dactylifera	0	Fruit	0	1
Spain	1	2	2016-02-02	Myiopsitta monachus	0	2	Phoenix dactylifera	0	Fruit	0	1
Spain	1	1	2016-01-10	Myiopsitta monachus	0	2	Phoenix dactylifera	0	Fruit	0	1
Spain	1	1	2016-01-29	Myiopsitta monachus	0	2	Phoenix dactylifera	0	Fruit	0	1
Spain	1	1	2016-01-29	Myiopsitta monachus	0	2	Phoenix dactylifera	0	Fruit	0	1
Spain	0	11	2014-11-24	Myiopsitta monachus	0	2	Phoenix dactylifera	0	Fruit	1	1
Spain	0	8	2017-08-10	Myiopsitta monachus	0	3	Phoenix dactylifera	0	Fruit	0	1
Spain	0	7	2017-07-25	Myiopsitta monachus	0	3	Phoenix dactylifera	0	Fruit	0	1
Spain	0	10	2014-10-06	Myiopsitta monachus	0	3	Phoenix dactylifera	0	Fruit	0	1
Spain	1	12	2016-12-30	Myiopsitta monachus	0	3	Phoenix dactylifera	0	Fruit	0	1
Spain	1	3	2014-03-20	Myiopsitta monachus	0	3	Phoenix dactylifera	0	Fruit	0	1
Spain	1	1	2016-01-20	Myiopsitta monachus	0	3	Phoenix dactylifera	0	Fruit	0	1
Spain	1	1	2017-01-18	Myiopsitta monachus	0	3	Phoenix dactylifera	0	Fruit	0	1
Spain	0	8	2017-08-09	Myiopsitta monachus	0	4	Phoenix dactylifera	0	Fruit	0	1
Spain	0	8	2017-08-09	Myiopsitta monachus	0	4	Phoenix dactylifera	0	Fruit	0	1
Spain	0	8	2017-08-08	Myiopsitta monachus	0	4	Phoenix dactylifera	0	Fruit	0	1
Spain	0	9	2016-09-18	Myiopsitta monachus	0	4	Phoenix dactylifera	0	Fruit	0	1
Spain	0	7	2016-07-29	Myiopsitta monachus	0	4	Phoenix dactylifera	0	Fruit	0	1
Spain	0	7	2016-07-29	Myiopsitta monachus	0	4	Phoenix dactylifera	0	Fruit	0	1
Spain	0	11	2014-11-30	Myiopsitta monachus	0	4	Phoenix dactylifera	0	Fruit	0	1
Spain	0	10	2014-10-01	Myiopsitta monachus	0	4	Phoenix dactylifera	0	Fruit	0	1
Spain	0	10	2014-10-11	Myiopsitta monachus	0	4	Phoenix dactylifera	0	Fruit	0	1
Spain	0	9	2016-09-04	Myiopsitta monachus	0	4	Phoenix dactylifera	0	Fruit	0	1
Spain	0	8	2017-08-18	Myiopsitta monachus	0	4	Phoenix dactylifera	0	Fruit	0	1
Spain	1	2	2014-02-14	Myiopsitta monachus	0	4	Phoenix dactylifera	0	Fruit	0	1
Spain	1	3	2014-03-09	Myiopsitta monachus	0	4	Phoenix dactylifera	0	Fruit	0	1
Spain	1	1	2015-01-04	Myiopsitta monachus	0	4	Phoenix dactylifera	0	Fruit	0	1
Spain	1	1	2017-01-04	Myiopsitta monachus	0	4	Phoenix dactylifera	0	Fruit	0	1
Spain	1	1	2017-01-10	Myiopsitta monachus	0	4	Phoenix dactylifera	0	Fruit	0	1
Spain	0	8	2017-08-15	Myiopsitta monachus	0	4	Phoenix dactylifera	0	Fruit	1	1
Spain	1	6	2016-06-03	Myiopsitta monachus	0	4	Phoenix dactylifera	0	Fruit	1	1
Spain	0	8	2017-08-27	Myiopsitta monachus	0	5	Phoenix dactylifera	0	Fruit	0	1
Spain	0	8	2017-08-25	Myiopsitta monachus	0	5	Phoenix dactylifera	0	Fruit	0	1
Spain	0	8	2017-08-09	Myiopsitta monachus	0	5	Phoenix dactylifera	0	Fruit	0	1
Spain	0	12	2015-12-18	Myiopsitta monachus	0	5	Phoenix dactylifera	0	Fruit	0	1
Spain	0	11	2014-11-17	Myiopsitta monachus	0	5	Phoenix dactylifera	0	Fruit	0	1
Spain	1	6	2017-06-27	Myiopsitta monachus	0	5	Phoenix dactylifera	0	Fruit	0	1
Spain	1	2	2014-02-15	Myiopsitta monachus	0	5	Phoenix dactylifera	0	Fruit	0	1
Spain	1	12	2016-12-30	Myiopsitta monachus	0	5	Phoenix dactylifera	0	Fruit	0	1
Spain	0	8	2017-08-06	Myiopsitta monachus	0	6	Phoenix dactylifera	0	Fruit	0	1
Spain	0	8	2015-08-05	Myiopsitta monachus	0	6	Phoenix dactylifera	0	Fruit	0	1
Spain	0	10	2014-10-31	Myiopsitta monachus	0	6	Phoenix dactylifera	0	Fruit	0	1
Spain	1	4	2014-04-29	Myiopsitta monachus	0	6	Phoenix dactylifera	0	Fruit	0	1
Spain	1	2	2016-02-05	Myiopsitta monachus	0	6	Phoenix dactylifera	0	Fruit	0	1
Spain	0	12	2014-12-11	Myiopsitta monachus	0	7	Phoenix dactylifera	0	Fruit	0	1
Spain	1	1	2016-01-08	Myiopsitta monachus	0	7	Phoenix dactylifera	0	Fruit	1	1
Spain	0	10	2014-10-17	Myiopsitta monachus	0	8	Phoenix dactylifera	0	Fruit	0	1
Spain	0	11	2014-11-30	Myiopsitta monachus	0	9	Phoenix dactylifera	0	Fruit	0	1
Spain	0	12	2014-12-11	Myiopsitta monachus	0	10	Phoenix dactylifera	0	Fruit	0	1
Spain	0	12	2014-12-12	Myiopsitta monachus	0	1	Phytolacca dioica	0	Fruit	0	1
Spain	0	11	2014-11-21	Myiopsitta monachus	0	2	Phytolacca dioica	0	Fruit	0	1
Spain	0	11	2014-11-03	Myiopsitta monachus	0	2	Phytolacca dioica	0	Fruit	1	1
Spain	0	7	2015-07-02	Myiopsitta monachus	0	4	Pinus pinea	1	Fruit	1	1
Spain	0	7	2015-07-11	Myiopsitta monachus	0	5	Plocama pendula	1	Fruit	0	1
Spain	0	7	2015-07-11	Myiopsitta monachus	0	5	Plocama pendula	1	Fruit	0	1
Spain	0	10	2014-10-17	Myiopsitta monachus	0	12	Plocama pendula	1	Fruit	0	1
Spain	0	10	2014-10-17	Myiopsitta monachus	0	15	Plocama pendula	1	Fruit	0	1
Spain	1	6	2015-06-02	Myiopsitta monachus	0	2	Prunus avium	1	Fruit	0	1
Spain	1	6	2014-06-13	Myiopsitta monachus	0	4	Prunus avium	1	Fruit	0	1
Spain	1	5	2014-05-13	Myiopsitta monachus	0	5	Prunus avium	1	Fruit	0	1
Spain	1	5	2015-05-08	Myiopsitta monachus	0	6	Prunus avium	1	Fruit	0	1
Spain	1	5	2015-05-25	Myiopsitta monachus	0	6	Prunus avium	1	Fruit	0	1
Spain	0	7	2014-07-10	Myiopsitta monachus	0	3	Prunus cerasifera	0	Fruit	0	1
Spain	1	6	2014-06-20	Myiopsitta monachus	0	3	Prunus cerasifera	0	Fruit	0	1
Spain	1	6	2015-06-26	Myiopsitta monachus	0	3	Prunus cerasifera	0	Fruit	0	1
Spain	0	7	2014-07-05	Myiopsitta monachus	0	5	Prunus cerasifera	0	Fruit	0	1
Spain	1	6	2014-06-15	Myiopsitta monachus	0	6	Prunus cerasifera	0	Fruit	0	1
Spain	1	6	2015-06-01	Myiopsitta monachus	0	3	Prunus cerasus	1	Fruit	0	1
Spain	1	5	2015-05-10	Myiopsitta monachus	0	5	Prunus cerasus	1	Fruit	0	1
Spain	1	6	2015-06-01	Myiopsitta monachus	0	7	Prunus cerasus	1	Fruit	0	1
Spain	1	5	2015-05-18	Myiopsitta monachus	0	8	Prunus cerasus	1	Fruit	1	1
Spain	1	6	2014-06-01	Myiopsitta monachus	0	3	Prunus dulcis	0	Fruit	1	1
Spain	1	6	2014-06-11	Myiopsitta monachus	0	3	Prunus dulcis	0	Fruit	1	1
Spain	1	5	2014-05-22	Myiopsitta monachus	0	3	Prunus dulcis	0	Fruit	1	1
Spain	1	6	2014-06-08	Myiopsitta monachus	0	4	Prunus dulcis	0	Fruit	1	1
Spain	1	5	2014-05-22	Myiopsitta monachus	0	4	Prunus dulcis	0	Fruit	1	1
Spain	1	6	2014-06-20	Myiopsitta monachus	0	6	Prunus dulcis	0	Fruit	1	1
Spain	1	6	2014-06-15	Myiopsitta monachus	0	7	Prunus dulcis	0	Fruit	1	1
Spain	1	5	2014-05-22	Myiopsitta monachus	0	7	Prunus dulcis	0	Fruit	1	1
Spain	1	5	2015-05-10	Myiopsitta monachus	0	7	Prunus dulcis	0	Fruit	1	1
Spain	1	6	2014-06-01	Myiopsitta monachus	0	13	Prunus dulcis	0	Fruit	1	1
Spain	1	5	2014-05-19	Myiopsitta monachus	0	25	Prunus dulcis	0	Fruit	1	1
Spain	1	6	2015-06-18	Myiopsitta monachus	0	6	Prunus persica	0	Fruit	0	1
Spain	1	6	2015-06-11	Myiopsitta monachus	0	9	Prunus persica	0	Fruit	0	1
Spain	1	6	2015-06-07	Myiopsitta monachus	0	12	Prunus persica	0	Fruit	0	1
Spain	1	6	2015-06-30	Myiopsitta monachus	0	4	Prunus salicina	0	Fruit	0	1
Spain	0	7	2015-07-02	Myiopsitta monachus	0	6	Prunus salicina	0	Fruit	0	1
Spain	1	6	2015-06-30	Myiopsitta monachus	0	6	Prunus salicina	0	Fruit	0	1
Spain	0	9	2016-09-25	Myiopsitta monachus	0	3	Pyrus bourgaeana	1	Fruit	0	1
Spain	0	9	2016-09-24	Myiopsitta monachus	0	5	Pyrus bourgaeana	1	Fruit	0	1
Spain	0	9	2016-09-25	Myiopsitta monachus	0	8	Pyrus bourgaeana	1	Fruit	0	1
Spain	0	9	2016-09-25	Myiopsitta monachus	0	8	Pyrus bourgaeana	1	Fruit	0	1
Spain	0	9	2016-09-25	Myiopsitta monachus	0	9	Pyrus bourgaeana	1	Fruit	0	1
Spain	0	9	2016-09-24	Myiopsitta monachus	0	9	Pyrus bourgaeana	1	Fruit	0	1
Spain	0	7	2014-07-30	Myiopsitta monachus	0	2	Pyrus communis	0	Fruit	0	1
Spain	0	7	2015-07-06	Myiopsitta monachus	0	2	Pyrus communis	0	Fruit	1	1
Spain	0	7	2014-07-10	Myiopsitta monachus	0	4	Pyrus communis	0	Fruit	0	1
Spain	0	7	2014-07-25	Myiopsitta monachus	0	4	Pyrus communis	0	Fruit	0	1
Spain	0	7	2015-07-05	Myiopsitta monachus	0	4	Pyrus communis	0	Fruit	0	1
Spain	0	7	2015-07-06	Myiopsitta monachus	0	4	Pyrus communis	0	Fruit	0	1
Spain	0	7	2014-07-17	Myiopsitta monachus	0	6	Pyrus communis	0	Fruit	0	1
Spain	0	7	2014-07-23	Myiopsitta monachus	0	7	Pyrus communis	0	Fruit	0	1
Spain	1	6	2014-06-19	Myiopsitta monachus	0	7	Pyrus communis	0	Fruit	0	1
Spain	1	6	2015-06-29	Myiopsitta monachus	0	8	Pyrus communis	0	Fruit	0	1
Spain	0	11	2016-11-26	Myiopsitta monachus	0	7	Quercus ilex	1	Fruit	0	1
Spain	1	6	2015-06-14	Myiopsitta monachus	0	4	Robinia pseudoacacia	0	Fruit	0	1
Spain	1	3	2015-03-04	Myiopsitta monachus	0	1	Schinus molle	0	Fruit	1	1
Spain	1	3	2015-03-06	Myiopsitta monachus	0	3	Schinus molle	0	Fruit	1	1
Spain	1	3	2015-03-03	Myiopsitta monachus	0	4	Schinus molle	0	Fruit	1	1
Spain	1	3	2015-03-03	Myiopsitta monachus	0	4	Schinus molle	0	Fruit	1	1
Spain	1	3	2015-03-18	Myiopsitta monachus	0	4	Schinus molle	0	Fruit	1	1
Spain	1	3	2015-03-30	Myiopsitta monachus	0	4	Schinus molle	0	Fruit	1	1
Spain	1	2	2016-02-05	Myiopsitta monachus	0	5	Schinus molle	0	Fruit	1	1
Spain	1	1	2016-01-27	Myiopsitta monachus	0	5	Schinus molle	0	Fruit	1	1
Spain	1	1	2016-01-27	Myiopsitta monachus	0	7	Schinus molle	0	Fruit	1	1
Spain	0	10	2014-10-20	Myiopsitta monachus	0	4	Schinus terebinthifolius	0	Fruit	1	1
Spain	0	10	2014-10-17	Myiopsitta monachus	0	7	Schinus terebinthifolius	0	Fruit	1	1
Spain	0	10	2014-10-31	Myiopsitta monachus	0	7	Schinus terebinthifolius	0	Fruit	1	1
Spain	0	10	2014-10-20	Myiopsitta monachus	0	8	Schinus terebinthifolius	0	Fruit	1	1
Spain	0	10	2014-10-31	Myiopsitta monachus	0	9	Schinus terebinthifolius	0	Fruit	1	1
Spain	0	10	2014-10-31	Myiopsitta monachus	0	10	Schinus terebinthifolius	0	Fruit	1	1
Spain	0	10	2014-10-20	Myiopsitta monachus	0	15	Schinus terebinthifolius	0	Fruit	1	1
Spain	0	12	2016-12-08	Myiopsitta monachus	0	4	Styphnolobium japonicum	0	Fruit	1	1
Spain	0	12	2016-12-11	Myiopsitta monachus	0	5	Styphnolobium japonicum	0	Fruit	1	1
Spain	0	12	2015-12-15	Myiopsitta monachus	0	5	Styphnolobium japonicum	0	Fruit	1	1
Spain	0	1	2017-01-23	Myiopsitta monachus	0	6	Styphnolobium japonicum	0	Fruit	0	1
Spain	0	12	2015-12-12	Myiopsitta monachus	0	7	Styphnolobium japonicum	0	Fruit	1	1
Spain	0	12	2015-12-08	Myiopsitta monachus	0	8	Styphnolobium japonicum	0	Fruit	1	1
Spain	0	12	2015-12-07	Myiopsitta monachus	0	10	Styphnolobium japonicum	0	Fruit	1	1
Spain	0	12	2014-12-12	Myiopsitta monachus	0	1	Tamarindus indica	0	Fruit	0	1
Spain	1	12	2015-12-29	Myiopsitta monachus	0	1	Washingtonia filifera	0	Fruit	0	1
Spain	0	10	2014-10-01	Myiopsitta monachus	0	2	Washingtonia filifera	0	Fruit	0	1
Spain	0	10	2014-10-01	Myiopsitta monachus	0	2	Washingtonia filifera	0	Fruit	1	1
Spain	0	10	2014-10-01	Myiopsitta monachus	0	3	Washingtonia filifera	0	Fruit	1	1
Spain	0	10	2014-10-01	Myiopsitta monachus	0	3	Washingtonia filifera	0	Fruit	1	1
Spain	0	10	2014-10-01	Myiopsitta monachus	0	3	Washingtonia filifera	0	Fruit	1	1
Spain	0	8	2017-08-28	Myiopsitta monachus	0	4	Washingtonia filifera	0	Fruit	0	1
Spain	0	9	2016-09-24	Myiopsitta monachus	0	4	Washingtonia filifera	0	Fruit	0	1
Spain	0	10	2014-10-01	Myiopsitta monachus	0	4	Washingtonia filifera	0	Fruit	1	1
Spain	0	8	2017-08-26	Myiopsitta monachus	0	6	Washingtonia filifera	0	Fruit	0	1
Spain	0	10	2016-10-07	Myiopsitta monachus	0	6	Washingtonia filifera	0	Fruit	0	1
Spain	0	9	2016-09-04	Myiopsitta monachus	0	7	Washingtonia filifera	0	Fruit	0	1
Spain	0	9	2016-09-16	Myiopsitta monachus	0	8	Washingtonia filifera	0	Fruit	0	1
Spain	0	9	2016-09-04	Myiopsitta monachus	0	8	Washingtonia filifera	0	Fruit	0	1
Spain	0	11	2014-11-24	Myiopsitta monachus	0	3	Washingtonia robusta	0	Fruit	0	1
Spain	0	9	2016-09-04	Myiopsitta monachus	0	5	Washingtonia robusta	0	Fruit	0	1
Spain	0	10	2014-10-01	Myiopsitta monachus	0	6	Washingtonia robusta	0	Fruit	1	1
Puerto Rico	1	5	2016-05-11	Myiopsitta monachus	0	4	Calophyllum antillarum	1	Fruit	0	1
Puerto Rico	1	5	2016-05-09	Myiopsitta monachus	0	5	Calophyllum antillarum	1	Fruit	0	1
Puerto Rico	1	5	2016-05-06	Myiopsitta monachus	0	6	Calophyllum antillarum	1	Fruit	0	1
Puerto Rico	1	4	2016-04-24	Myiopsitta monachus	0	2	Coccoloba uvifera	1	Fruit	0	1
Puerto Rico	1	5	2016-05-03	Myiopsitta monachus	0	3	Coccoloba uvifera	1	Fruit	0	1
Puerto Rico	1	4	2016-04-15	Myiopsitta monachus	0	4	Coccoloba uvifera	1	Fruit	0	1
Puerto Rico	1	4	2016-04-15	Myiopsitta monachus	0	4	Coccoloba uvifera	1	Fruit	0	1
Puerto Rico	1	4	2016-04-16	Myiopsitta monachus	0	5	Coccoloba uvifera	1	Fruit	0	1
Puerto Rico	1	5	2016-05-05	Myiopsitta monachus	0	6	Coccoloba uvifera	1	Fruit	0	1
Puerto Rico	1	4	2016-04-08	Myiopsitta monachus	0	6	Coccoloba uvifera	1	Fruit	0	1
Puerto Rico	1	3	2016-03-28	Myiopsitta monachus	0	6	Coccoloba uvifera	1	Fruit	0	1
Puerto Rico	1	5	2016-05-06	Myiopsitta monachus	0	4	Ficus microcarpa	0	Fruit	0	1
Puerto Rico	1	4	2016-04-29	Myiopsitta monachus	0	4	Ficus microcarpa	0	Fruit	0	1
Puerto Rico	1	5	2016-05-11	Myiopsitta monachus	0	5	Ficus microcarpa	0	Fruit	0	1
Puerto Rico	1	4	2016-04-29	Myiopsitta monachus	0	6	Ficus microcarpa	0	Fruit	0	1
Puerto Rico	1	4	2016-04-06	Myiopsitta monachus	0	4	Mangifera indica	0	Fruit	0	1
Puerto Rico	1	3	2016-03-28	Myiopsitta monachus	0	6	Mangifera indica	0	Fruit	1	1
Puerto Rico	1	4	2016-04-16	Myiopsitta monachus	0	4	Persea americana	0	Fruit	1	1
Puerto Rico	1	4	2016-04-15	Myiopsitta monachus	0	2	Roystonea borinquena	1	Fruit	0	1
Puerto Rico	1	5	2016-05-06	Myiopsitta monachus	0	3	Roystonea borinquena	1	Fruit	0	1
Puerto Rico	1	5	2016-05-06	Myiopsitta monachus	0	4	Roystonea borinquena	1	Fruit	0	1
Puerto Rico	1	5	2016-05-11	Myiopsitta monachus	0	6	Roystonea borinquena	1	Fruit	0	1
Puerto Rico	1	4	2016-04-14	Myiopsitta monachus	0	6	Roystonea borinquena	1	Fruit	0	1
Puerto Rico	1	3	2016-03-13	Myiopsitta monachus	0	6	Roystonea borinquena	1	Fruit	0	1
Puerto Rico	1	3	2016-03-25	Myiopsitta monachus	0	6	Roystonea borinquena	1	Fruit	0	1
Puerto Rico	1	5	2016-05-03	Myiopsitta monachus	0	7	Terminalia catappa	0	Fruit	0	1
Puerto Rico	1	4	2016-04-14	Myiopsitta monachus	0	7	Washingtonia filifera	0	Fruit	0	1
Argentina	1	3	2019-03-06	Myiopsitta monachus	1	3	Prosopis caldean	1	Fruit	1	1
Spain	1	3	2015-03-06	Myiopsitta monachus	0	2	Aizoon canariense	1	Fruit	0	0
Spain	1	2	2016-02-05	Myiopsitta monachus	0	6	Aizoon canariense	1	Fruit	1	0
Spain	1	3	2015-03-03	Myiopsitta monachus	0	7	Aizoon canariense	1	Fruit	0	0
Spain	1	2	2016-02-10	Myiopsitta monachus	0	12	Aizoon canariense	1	Fruit	1	0
Spain	1	2	2016-02-05	Myiopsitta monachus	0	17	Aizoon canariense	1	Fruit	1	0
Spain	0	10	2014-10-06	Myiopsitta monachus	0	4	Atriplex semibaccata	0	Fruit	1	0
Spain	0	10	2014-10-06	Myiopsitta monachus	0	7	Atriplex semibaccata	0	Fruit	0	0
Spain	1	6	2017-06-21	Myiopsitta monachus	0	3	Celtis australis	1	Fruit	1	0
Spain	0	10	2016-10-18	Myiopsitta monachus	0	4	Celtis australis	1	Fruit	0	0
Spain	0	9	2016-09-30	Myiopsitta monachus	0	4	Celtis australis	1	Fruit	0	0
Spain	0	10	2016-10-30	Myiopsitta monachus	0	4	Chamaerops humilis	1	Fruit	1	0
Spain	1	12	2014-12-29	Myiopsitta monachus	0	5	Chenopodium murale	0	Fruit	1	0
Spain	1	2	2014-02-11	Myiopsitta monachus	0	2	Citrus sinensis	0	Fruit	0	0
Spain	1	2	2014-02-05	Myiopsitta monachus	0	5	Citrus sinensis	0	Fruit	0	0
Spain	0	1	2017-01-22	Myiopsitta monachus	0	6	Citrus sinensis	0	Fruit	0	0
Spain	0	12	2016-12-10	Myiopsitta monachus	0	7	Citrus sinensis	0	Fruit	0	0
Spain	0	7	2016-07-23	Myiopsitta monachus	0	7	Citrus sinensis	0	Fruit	0	0
Spain	1	2	2014-02-10	Myiopsitta monachus	0	3	Cupressus sempervirens	0	Fruit	1	0
Spain	1	5	2014-05-15	Myiopsitta monachus	0	1	Eriobotrya japonica	0	Fruit	0	0
Spain	1	4	2017-04-03	Myiopsitta monachus	0	3	Eriobotrya japonica	0	Fruit	0	0
Spain	1	5	2015-05-10	Myiopsitta monachus	0	8	Eriobotrya japonica	0	Fruit	0	0
Spain	1	2	2016-02-06	Myiopsitta monachus	0	1	Eugenia uniflora	0	Fruit	0	0
Spain	0	NA	NA	Myiopsitta monachus	0	1	Ficus carica	0	Fruit	0	0
Spain	0	NA	NA	Myiopsitta monachus	0	1	Ficus carica	0	Fruit	0	0
Spain	0	NA	NA	Myiopsitta monachus	0	1	Ficus carica	0	Fruit	0	0
Spain	0	NA	NA	Myiopsitta monachus	0	1	Ficus carica	0	Fruit	0	0
Spain	0	NA	NA	Myiopsitta monachus	0	1	Ficus carica	0	Fruit	0	0
Spain	0	NA	NA	Myiopsitta monachus	0	2	Ficus carica	0	Fruit	0	0
Spain	0	NA	NA	Myiopsitta monachus	0	2	Ficus carica	0	Fruit	0	0
Spain	0	NA	NA	Myiopsitta monachus	0	2	Ficus carica	0	Fruit	0	0
Spain	0	NA	NA	Myiopsitta monachus	0	2	Ficus carica	0	Fruit	0	0
Spain	0	8	2015-08-14	Myiopsitta monachus	0	2	Ficus carica	0	Fruit	0	0
Spain	0	NA	NA	Myiopsitta monachus	0	3	Ficus carica	0	Fruit	0	0
Spain	0	NA	NA	Myiopsitta monachus	0	3	Ficus carica	0	Fruit	0	0
Spain	0	NA	NA	Myiopsitta monachus	0	3	Ficus carica	0	Fruit	0	0
Spain	0	8	2015-08-14	Myiopsitta monachus	0	3	Ficus carica	0	Fruit	0	0
Spain	0	NA	NA	Myiopsitta monachus	0	4	Ficus carica	0	Fruit	0	0
Spain	0	NA	NA	Myiopsitta monachus	0	4	Ficus carica	0	Fruit	0	0
Spain	0	NA	NA	Myiopsitta monachus	0	4	Ficus carica	0	Fruit	0	0
Spain	0	NA	NA	Myiopsitta monachus	0	4	Ficus carica	0	Fruit	0	0
Spain	0	6	2016-06-17	Myiopsitta monachus	0	4	Ficus carica	0	Fruit	0	0
Spain	1	6	2015-06-14	Myiopsitta monachus	0	5	Ficus carica	0	Fruit	0	0
Spain	0	7	2014-07-17	Myiopsitta monachus	0	6	Ficus carica	0	Fruit	0	0
Spain	0	7	2014-07-31	Myiopsitta monachus	0	4	Malus domestica	0	Fruit	0	0
Spain	0	7	2015-07-06	Myiopsitta monachus	0	4	Malus domestica	0	Fruit	0	0
Spain	0	10	2014-10-01	Myiopsitta monachus	0	1	Melia azedarach	0	Fruit	1	0
Spain	0	NA	NA	Myiopsitta monachus	0	2	Melia azedarach	0	Fruit	1	0
Spain	1	5	2013-05-16	Myiopsitta monachus	0	2	Melia azedarach	0	Fruit	1	0
Spain	1	2	2014-02-05	Myiopsitta monachus	0	5	Melia azedarach	0	Fruit	0	0
Spain	0	NA	NA	Myiopsitta monachus	0	2	Morus alba	0	Fruit	0	0
Spain	0	NA	NA	Myiopsitta monachus	0	1	Morus nigra	0	Fruit	0	0
Spain	1	4	2013-04-24	Myiopsitta monachus	0	7	Morus nigra	0	Fruit	0	0
Spain	1	4	2014-04-15	Myiopsitta monachus	0	8	Morus nigra	0	Fruit	0	0
Spain	0	12	2013-12-12	Myiopsitta monachus	0	3	Olea europaea	1	Fruit	1	0
Spain	1	3	2015-03-03	Myiopsitta monachus	0	4	Patellifolia patellaris	1	Fruit	0	0
Spain	1	3	2015-03-11	Myiopsitta monachus	0	5	Patellifolia patellaris	1	Fruit	0	0
Spain	1	3	2015-03-18	Myiopsitta monachus	0	6	Patellifolia patellaris	1	Fruit	0	0
Spain	1	3	2015-03-18	Myiopsitta monachus	0	7	Patellifolia patellaris	1	Fruit	1	0
Spain	1	3	2015-03-30	Myiopsitta monachus	0	8	Patellifolia patellaris	1	Fruit	0	0
Spain	1	3	2015-03-18	Myiopsitta monachus	0	11	Patellifolia patellaris	1	Fruit	0	0
Spain	1	1	2016-01-27	Myiopsitta monachus	0	3	Patellifolia procumbens	1	Fruit	0	0
Spain	1	2	2016-02-05	Myiopsitta monachus	0	8	Patellifolia procumbens	1	Fruit	1	0
Spain	1	2	2016-02-05	Myiopsitta monachus	0	8	Patellifolia procumbens	1	Fruit	1	0
Spain	0	NA	NA	Myiopsitta monachus	0	1	Phoenix canariensis	0	Fruit	1	0
Spain	0	NA	NA	Myiopsitta monachus	0	1	Phoenix canariensis	0	Fruit	1	0
Spain	1	4	2014-04-25	Myiopsitta monachus	0	2	Phoenix canariensis	1	Fruit	0	0
Spain	0	NA	NA	Myiopsitta monachus	0	2	Phoenix canariensis	0	Fruit	1	0
Spain	0	NA	NA	Myiopsitta monachus	0	2	Phoenix canariensis	0	Fruit	1	0
Spain	0	NA	NA	Myiopsitta monachus	0	3	Phoenix canariensis	0	Fruit	1	0
Spain	1	2	2014-02-10	Myiopsitta monachus	0	4	Phoenix canariensis	0	Fruit	0	0
Spain	1	2	2014-02-09	Myiopsitta monachus	0	2	Phoenix dactylifera	0	Fruit	0	0
Spain	1	6	2017-06-21	Myiopsitta monachus	0	5	Phoenix dactylifera	0	Fruit	1	0
Spain	0	12	2013-12-16	Myiopsitta monachus	0	20	Phoenix dactylifera	0	Fruit	0	0
Spain	1	2	2014-02-09	Myiopsitta monachus	0	1	Phoenix dactylifera	0	Fruit	0	0
Spain	1	6	2015-06-30	Myiopsitta monachus	0	2	Prunus salicina	0	Fruit	0	0
Spain	0	9	2016-09-16	Myiopsitta monachus	0	4	Pyrus bourgaeana	1	Fruit	0	0
Spain	0	7	2014-07-10	Myiopsitta monachus	0	2	Pyrus communis	0	Fruit	0	0
Spain	0	7	2014-07-17	Myiopsitta monachus	0	2	Pyrus communis	0	Fruit	0	0
Spain	0	7	2014-07-17	Myiopsitta monachus	0	6	Pyrus communis	0	Fruit	0	0
Spain	1	6	2014-06-16	Myiopsitta monachus	0	8	Pyrus communis	0	Fruit	0	0
Spain	0	10	2016-10-30	Myiopsitta monachus	0	2	Quercus coccifera	1	Fruit	1	0
Spain	0	11	2016-11-19	Myiopsitta monachus	0	4	Quercus coccifera	1	Fruit	0	0
Spain	0	10	2016-10-30	Myiopsitta monachus	0	4	Quercus coccifera	1	Fruit	1	0
Spain	0	10	2016-10-30	Myiopsitta monachus	0	2	Quercus ilex	1	Fruit	1	0
Spain	0	12	2016-12-06	Myiopsitta monachus	0	4	Quercus ilex	1	Fruit	0	0
Spain	0	11	2016-11-27	Myiopsitta monachus	0	4	Quercus ilex	1	Fruit	0	0
Spain	0	12	2016-12-06	Myiopsitta monachus	0	5	Quercus ilex	1	Fruit	0	0
Spain	0	11	2016-11-26	Myiopsitta monachus	0	5	Quercus ilex	1	Fruit	0	0
Spain	0	11	2016-11-19	Myiopsitta monachus	0	5	Quercus ilex	1	Fruit	0	0
Spain	0	12	2016-12-06	Myiopsitta monachus	0	6	Quercus ilex	1	Fruit	0	0
Spain	0	11	2016-11-19	Myiopsitta monachus	0	6	Quercus ilex	1	Fruit	0	0
Spain	0	10	2016-10-30	Myiopsitta monachus	0	6	Quercus ilex	1	Fruit	1	0
Spain	0	11	2016-11-27	Myiopsitta monachus	0	7	Quercus ilex	1	Fruit	0	0
Spain	0	11	2016-11-19	Myiopsitta monachus	0	7	Quercus ilex	1	Fruit	0	0
Spain	0	11	2016-11-19	Myiopsitta monachus	0	8	Quercus ilex	1	Fruit	0	0
Spain	0	11	2016-11-19	Myiopsitta monachus	0	9	Quercus ilex	1	Fruit	0	0
Spain	1	3	2014-03-20	Myiopsitta monachus	0	2	Washingtonia robusta	0	Fruit	0	0
Puerto Rico	1	5	2016-05-10	Myiopsitta monachus	0	4	Cecropia schreberiana	1	Fruit	0	0
Puerto Rico	1	4	2016-04-15	Myiopsitta monachus	0	2	Mangifera indica	0	Fruit	1	0
Puerto Rico	1	4	2016-04-14	Myiopsitta monachus	0	4	Mangifera indica	0	Fruit	0	0
Puerto Rico	1	3	2016-03-25	Myiopsitta monachus	0	4	Mangifera indica	0	Fruit	1	0
Puerto Rico	1	5	2016-05-06	Myiopsitta monachus	0	6	Mangifera indica	0	Fruit	1	0
Spain	0	11	2014-11-17	Myiopsitta monachus	0	2	Casuarina equisetifolia	0	Flower	NA	1
Spain	0	9	2016-09-18	Myiopsitta monachus	0	8	Casuarina equisetifolia	0	Flower	NA	1
Spain	0	12	2014-12-11	Myiopsitta monachus	0	13	Chenopodium murale	0	Flower	NA	1
Spain	1	3	2017-03-31	Myiopsitta monachus	0	2	Citrus sinensis	0	Flower	NA	1
Spain	1	3	2017-03-31	Myiopsitta monachus	0	3	Citrus sinensis	0	Flower	NA	1
Spain	1	3	2017-03-25	Myiopsitta monachus	0	4	Citrus sinensis	0	Flower	NA	1
Spain	1	4	2017-04-10	Myiopsitta monachus	0	5	Citrus sinensis	0	Flower	NA	1
Spain	1	1	2016-01-27	Myiopsitta monachus	0	2	Eucalyptus camaldulensis	0	Flower	NA	1
Spain	1	2	2014-02-10	Myiopsitta monachus	0	3	Eucalyptus camaldulensis	0	Flower	NA	1
Spain	1	1	2016-01-27	Myiopsitta monachus	0	4	Eucalyptus camaldulensis	0	Flower	NA	1
Spain	1	6	2015-06-14	Myiopsitta monachus	0	6	Eucalyptus camaldulensis	0	Flower	NA	1
Spain	1	1	2016-01-27	Myiopsitta monachus	0	7	Eucalyptus camaldulensis	0	Flower	NA	1
Spain	1	2	2017-02-19	Myiopsitta monachus	0	8	Eucalyptus camaldulensis	0	Flower	NA	1
Spain	1	2	2017-02-12	Myiopsitta monachus	0	8	Eucalyptus camaldulensis	0	Flower	NA	1
Spain	1	1	2017-01-18	Myiopsitta monachus	0	8	Eucalyptus camaldulensis	0	Flower	NA	1
Spain	1	1	2016-01-27	Myiopsitta monachus	0	10	Eucalyptus camaldulensis	0	Flower	NA	1
Spain	1	2	2016-02-05	Myiopsitta monachus	0	14	Eucalyptus camaldulensis	0	Flower	NA	1
Spain	0	10	2014-10-11	Myiopsitta monachus	0	2	Eucalyptus globulus	0	Flower	NA	1
Spain	1	5	2017-05-06	Myiopsitta monachus	0	2	Eucalyptus globulus	0	Flower	NA	1
Spain	1	4	2017-04-30	Myiopsitta monachus	0	3	Eucalyptus globulus	0	Flower	NA	1
Spain	1	4	2017-04-18	Myiopsitta monachus	0	5	Eucalyptus globulus	0	Flower	NA	1
Spain	1	3	2015-03-18	Myiopsitta monachus	0	6	Eucalyptus globulus	0	Flower	NA	1
Spain	1	3	2015-03-18	Myiopsitta monachus	0	12	Eucalyptus globulus	0	Flower	NA	1
Spain	1	6	2017-06-11	Myiopsitta monachus	0	2	Gleditsia triacanthos	0	Flower	NA	1
Spain	1	5	2017-05-07	Myiopsitta monachus	0	3	Gleditsia triacanthos	0	Flower	NA	1
Spain	1	5	2017-05-07	Myiopsitta monachus	0	4	Gleditsia triacanthos	0	Flower	NA	1
Spain	1	4	2017-04-29	Myiopsitta monachus	0	4	Gleditsia triacanthos	0	Flower	NA	1
Spain	1	3	2014-03-20	Myiopsitta monachus	0	2	Grevillea robusta	0	Flower	NA	1
Spain	1	3	2014-03-27	Myiopsitta monachus	0	4	Grevillea robusta	0	Flower	NA	1
Spain	1	3	2017-03-23	Myiopsitta monachus	0	5	Grevillea robusta	0	Flower	NA	1
Spain	1	3	2017-03-25	Myiopsitta monachus	0	8	Grevillea robusta	0	Flower	NA	1
Spain	1	5	2016-05-30	Myiopsitta monachus	0	8	Grevillea robusta	0	Flower	NA	1
Spain	1	3	2015-03-18	Myiopsitta monachus	0	5	Patellifolia patellaris	1	Flower	NA	1
Spain	1	5	2014-05-01	Myiopsitta monachus	0	2	Phoenix dactylifera	0	Flower	NA	1
Spain	1	5	2017-05-24	Myiopsitta monachus	0	6	Phoenix dactylifera	0	Flower	NA	1
Spain	1	3	2017-03-21	Myiopsitta monachus	0	2	Populus alba	1	Flower	NA	1
Spain	1	3	2017-03-31	Myiopsitta monachus	0	3	Populus alba	1	Flower	NA	1
Spain	1	5	2014-05-17	Myiopsitta monachus	0	4	Populus alba	1	Flower	NA	1
Spain	1	4	2017-04-22	Myiopsitta monachus	0	4	Populus alba	1	Flower	NA	1
Spain	1	3	2017-03-31	Myiopsitta monachus	0	4	Populus alba	1	Flower	NA	1
Spain	1	3	2017-03-21	Myiopsitta monachus	0	4	Populus alba	1	Flower	NA	1
Spain	1	5	2014-05-14	Myiopsitta monachus	0	5	Populus alba	1	Flower	NA	1
Spain	1	2	2017-02-16	Myiopsitta monachus	0	6	Populus alba	1	Flower	NA	1
Spain	1	2	2014-02-14	Myiopsitta monachus	0	7	Populus alba	1	Flower	NA	1
Spain	1	5	2014-05-11	Myiopsitta monachus	0	1	Populus nigra	1	Flower	NA	1
Spain	1	2	2017-02-01	Myiopsitta monachus	0	2	Prunus dulcis	0	Flower	NA	1
Spain	1	2	2017-02-22	Myiopsitta monachus	0	5	Prunus dulcis	0	Flower	NA	1
Spain	0	7	2014-07-28	Myiopsitta monachus	0	3	Robinia pseudoacacia	0	Flower	NA	1
Spain	1	4	2017-04-15	Myiopsitta monachus	0	4	Robinia pseudoacacia	0	Flower	NA	1
Spain	1	4	2017-04-03	Myiopsitta monachus	0	4	Robinia pseudoacacia	0	Flower	NA	1
Spain	1	4	2017-04-03	Myiopsitta monachus	0	4	Robinia pseudoacacia	0	Flower	NA	1
Spain	1	5	2016-05-31	Myiopsitta monachus	0	4	Robinia pseudoacacia	0	Flower	NA	1
Spain	0	7	2014-07-28	Myiopsitta monachus	0	5	Robinia pseudoacacia	0	Flower	NA	1
Spain	1	5	2016-05-27	Myiopsitta monachus	0	7	Robinia pseudoacacia	0	Flower	NA	1
Spain	0	7	2014-07-28	Myiopsitta monachus	0	5	Salix babylonica	0	Flower	NA	1
Spain	0	7	2014-07-28	Myiopsitta monachus	0	8	Salix babylonica	0	Flower	NA	1
Spain	1	4	2014-04-29	Myiopsitta monachus	0	2	Sonchus tenerrimus	1	Flower	NA	1
Spain	1	3	2014-03-08	Myiopsitta monachus	0	2	Sonchus tenerrimus	1	Flower	NA	1
Spain	0	10	2014-10-03	Myiopsitta monachus	0	2	Spathodea campanulata	0	Flower	NA	1
Spain	1	4	2014-04-25	Myiopsitta monachus	0	2	Spathodea campanulata	0	Flower	NA	1
Spain	0	8	2014-08-03	Myiopsitta monachus	0	5	Styphnolobium japonicum	0	Flower	NA	1
Spain	0	8	2014-08-06	Myiopsitta monachus	0	5	Styphnolobium japonicum	0	Flower	NA	1
Spain	0	6	2016-06-30	Myiopsitta monachus	0	7	Styphnolobium japonicum	0	Flower	NA	1
Spain	0	8	2014-08-03	Myiopsitta monachus	0	9	Styphnolobium japonicum	0	Flower	NA	1
Spain	0	7	2015-07-11	Myiopsitta monachus	0	12	Styphnolobium japonicum	0	Flower	NA	1
Spain	0	8	2014-08-03	Myiopsitta monachus	0	14	Styphnolobium japonicum	0	Flower	NA	1
Spain	1	4	2017-04-22	Myiopsitta monachus	0	3	Tamarix gallica	1	Flower	NA	1
Spain	1	4	2017-04-22	Myiopsitta monachus	0	6	Tamarix gallica	1	Flower	NA	1
Spain	1	12	2014-12-26	Myiopsitta monachus	0	2	Washingtonia filifera	0	Flower	NA	1
Spain	1	1	2016-01-08	Myiopsitta monachus	0	5	Washingtonia filifera	0	Flower	NA	1
Spain	1	1	2016-01-03	Myiopsitta monachus	0	2	Washingtonia robusta	0	Flower	NA	1
Spain	1	2	2015-02-23	Myiopsitta monachus	0	3	Washingtonia robusta	0	Flower	NA	1
Spain	1	1	2016-01-03	Myiopsitta monachus	0	3	Washingtonia robusta	0	Flower	NA	1
Spain	0	12	2014-12-11	Myiopsitta monachus	0	5	Washingtonia robusta	0	Flower	NA	1
Spain	0	7	2015-07-19	Myiopsitta monachus	0	5	Washingtonia robusta	0	Flower	NA	1
Spain	1	1	2016-01-27	Myiopsitta monachus	0	5	Washingtonia robusta	0	Flower	NA	1
Spain	0	7	2015-07-19	Myiopsitta monachus	0	6	Washingtonia robusta	0	Flower	NA	1
Spain	0	10	2014-10-20	Myiopsitta monachus	0	9	Washingtonia robusta	0	Flower	NA	1
Puerto Rico	1	5	2016-05-11	Myiopsitta monachus	0	5	Albizia procera	0	Flower	NA	1
Puerto Rico	1	4	2016-04-15	Myiopsitta monachus	0	3	Cocos nucifera	0	Flower	NA	1
Puerto Rico	1	4	2016-04-08	Myiopsitta monachus	0	4	Cocos nucifera	0	Flower	NA	1
Puerto Rico	1	3	2016-03-25	Myiopsitta monachus	0	5	Cocos nucifera	0	Flower	NA	1
Puerto Rico	1	3	2016-03-28	Myiopsitta monachus	0	6	Cocos nucifera	0	Flower	NA	1
Puerto Rico	1	4	2016-04-14	Myiopsitta monachus	0	5	Delonix regia	0	Flower	NA	1
Puerto Rico	1	5	2016-05-05	Myiopsitta monachus	0	5	Erythrina poeppigiana	0	Flower	NA	1
Puerto Rico	1	4	2016-04-13	Myiopsitta monachus	0	5	Mangifera indica	0	Flower	NA	1
Puerto Rico	1	4	2016-04-06	Myiopsitta monachus	0	6	Spathodea campanulata	0	Flower	NA	1
[truncated: 4,254 more rows]

## Sheet: README
The extent, frequency and ecological functions of food wasting by parrots
Sebastián-González et al.
population	Country where observation was done
breeding season	1: observation done during the breeding season of the species in the area
month	month of the observation
date	date of the observation
bird	bird species
bird native	1: the bird is native where the observation was done
flock size	number of individuals of the same species in the flock
plant	plant species where parrots where foraging
plant native	1: the plant is native where the observation was done
part	part of the plant foraged/wasted
unripe	1: the seed/fruit is unripe
waste	1: food wasting observed
