# Supplementary material for: The extent, frequency and ecological functions of food wasting by parrots
Source: Sci Rep. 2019 Oct 24;9:15280. doi: 10.1038/s41598-019-51430-3 (PMC6813306; doi:10.1038/s41598-019-51430-3)
Supplement: Supplementary file 4 — Dataset 3 [file 41598_2019_51430_MOESM4_ESM.xlsx]

## Sheet: FW quantification
population	breeding season	month	date	bird	bird native	flock size	plant	plant native	part	green	eats	wastes	% wasted
Bolivia	0	10	2017-10-14	Amazona amazonica	1	2	Curatella americana	1	Fruit	NA	3	1	0.25
Bolivia	0	10	2017-10-14	Amazona amazonica	1	2	Simarouba amara	1	Seed	NA	4	4	0.5
Bolivia	0	10	2017-10-14	Amazona amazonica	1	2	Simarouba amara	1	Seed	NA	2	0	0
Costa Rica	1	4	2018-04-30	Amazona auropalliata	1	8	Mangifera indica	0	Fruit	0	1	0	0
Costa Rica	1	4	2018-04-30	Amazona autumnalis	1	2	Mangifera indica	0	Fruit	1	2	1	0.333333
Bolivia	0	11	2017-11-01	Anodorhynchus hyacinthinus	1	10	Acrocomia totai	1	Fruit	NA	120	2	0.0163934
Bolivia	0	11	2017-11-01	Anodorhynchus hyacinthinus	1	6	Acrocomia totai	1	Fruit	NA	30	3	0.0909091
Bolivia	0	11	2017-11-01	Anodorhynchus hyacinthinus	1	10	Acrocomia totai	1	Fruit	NA	21	3	0.125
Bolivia	0	11	2017-11-01	Anodorhynchus hyacinthinus	1	4	Acrocomia totai	1	Fruit	NA	17	1	0.0555556
Bolivia	0	11	2017-11-01	Anodorhynchus hyacinthinus	1	9	Acrocomia totai	1	Fruit	NA	17	22	0.564103
Bolivia	0	11	2017-11-01	Anodorhynchus hyacinthinus	1	3	Acrocomia totai	1	Fruit	NA	11	9	0.45
Bolivia	0	11	2017-11-01	Anodorhynchus hyacinthinus	1	4	Acrocomia totai	1	Fruit	NA	8	16	0.666667
Bolivia	0	11	2017-11-01	Anodorhynchus hyacinthinus	1	1	Acrocomia totai	1	Fruit	NA	4	0	0
Bolivia	0	11	2017-11-01	Anodorhynchus hyacinthinus	1	2	Acrocomia totai	1	Fruit	NA	4	12	0.75
Bolivia	0	11	2017-11-01	Anodorhynchus hyacinthinus	1	1	Acrocomia totai	1	Fruit	NA	2	1	0.333333
Bolivia	0	11	2017-11-01	Anodorhynchus hyacinthinus	1	1	Acrocomia totai	1	Fruit	NA	2	1	0.333333
Bolivia	0	11	2017-11-01	Anodorhynchus hyacinthinus	1	1	Acrocomia totai	1	Fruit	NA	2	1	0.333333
Bolivia	0	11	2017-11-01	Anodorhynchus hyacinthinus	1	1	Acrocomia totai	1	Fruit	NA	2	1	0.333333
Bolivia	0	11	2017-11-01	Anodorhynchus hyacinthinus	1	1	Acrocomia totai	1	Fruit	NA	2	2	0.5
Bolivia	0	11	2017-11-01	Anodorhynchus hyacinthinus	1	2	Acrocomia totai	1	Fruit	NA	2	6	0.75
Bolivia	0	11	2017-11-01	Anodorhynchus hyacinthinus	1	2	Acrocomia totai	1	Fruit	NA	2	9	0.818182
Bolivia	0	11	2017-11-01	Anodorhynchus hyacinthinus	1	1	Acrocomia totai	1	Fruit	NA	1	1	0.5
Bolivia	0	11	2017-11-01	Anodorhynchus hyacinthinus	1	1	Acrocomia totai	1	Fruit	NA	1	1	0.5
Bolivia	0	11	2017-11-01	Anodorhynchus hyacinthinus	1	1	Acrocomia totai	1	Fruit	NA	1	1	0.5
Bolivia	0	11	2017-11-01	Anodorhynchus hyacinthinus	1	1	Acrocomia totai	1	Fruit	NA	1	1	0.5
Bolivia	0	11	2017-11-01	Anodorhynchus hyacinthinus	1	1	Acrocomia totai	1	Fruit	NA	1	1	0.5
Bolivia	0	11	2017-11-01	Anodorhynchus hyacinthinus	1	1	Acrocomia totai	1	Fruit	NA	1	2	0.666667
Bolivia	0	11	2017-11-01	Anodorhynchus hyacinthinus	1	1	Acrocomia totai	1	Fruit	NA	1	13	0.928571
Bolivia	0	11	2017-11-01	Anodorhynchus hyacinthinus	1	2	Attalea phalerata	1	Seed	NA	10	5	0.333333
Brazil	0	11	2015-11-01	Anodorhynchus hyacinthinus	1	2	Attalea phalerata	1	Seed	NA	6	0	0
Costa Rica	1	4	2018-04-26	Ara ambiguus	1	5	Maranthes panamensis	1	Seed	0	2	0	0
Costa Rica	1	4	2018-04-26	Ara ambiguus	1	5	Maranthes panamensis	1	Seed	0	2	1	0.333333
Costa Rica	1	4	2018-04-25	Ara ambiguus	1	6	Maranthes panamensis	1	Seed	1	12	4	0.25
Costa Rica	1	4	2018-04-25	Ara ambiguus	1	6	Maranthes panamensis	1	Seed	1	10	2	0.166667
Costa Rica	1	4	2018-04-25	Ara ambiguus	1	1	Simarouba amara	1	Seed	1	6	3	0.333333
Costa Rica	1	4	2018-04-25	Ara ambiguus	1	6	Maranthes panamensis	1	Seed	1	3	3	0.5
Costa Rica	1	4	2018-04-25	Ara ambiguus	1	6	Maranthes panamensis	1	Seed	1	1	0	0
Bolivia	0	10	2017-10-22	Ara ararauna	1	3	Acrocomia totai	1	Fruit	NA	3	0	0
Bolivia	0	10	2017-10-22	Ara ararauna	1	4	Attalea speciosa	1	Fruit	NA	2	0	0
Bolivia	0	10	2017-10-22	Ara ararauna	1	1	Acrocomia totai	1	Fruit	NA	2	1	0.333333
Bolivia	0	10	2017-10-22	Ara ararauna	1	3	Attalea speciosa	1	Fruit	NA	1	1	0.5
Bolivia	0	10	2017-10-21	Ara ararauna	1	6	Mangifer indica	0	Fruit	NA	6	0	0
Bolivia	0	10	2017-10-21	Ara ararauna	1	5	Acrocomia totai	1	Fruit	NA	5	0	0
Bolivia	0	10	2017-10-21	Ara ararauna	1	8	Attalea speciosa	1	Fruit	NA	3	0	0
Bolivia	0	10	2017-10-21	Ara ararauna	1	1	Acrocomia totai	1	Fruit	NA	2	0	0
Bolivia	0	10	2017-10-21	Ara ararauna	1	4	Acrocomia totai	1	Fruit	NA	2	0	0
Bolivia	0	10	2017-10-21	Ara ararauna	1	8	Acrocomia totai	1	Fruit	NA	2	0	0
Bolivia	0	10	2017-10-20	Ara ararauna	1	1	Acrocomia totai	1	Fruit	NA	1	0	0
Bolivia	0	10	2017-10-19	Ara ararauna	1	10	Mangifer indica	0	Fruit	NA	10	0	0
Bolivia	0	10	2017-10-19	Ara ararauna	1	10	Mangifer indica	0	Fruit	NA	10	0	0
Bolivia	0	10	2017-10-19	Ara ararauna	1	5	Acrocomia totai	1	Fruit	NA	5	0	0
Bolivia	0	10	2017-10-19	Ara ararauna	1	2	Mangifer indica	0	Fruit	NA	2	0	0
Bolivia	0	10	2017-10-19	Ara ararauna	1	2	Acrocomia totai	1	Fruit	NA	2	0	0
Bolivia	0	10	2017-10-18	Ara ararauna	1	30	Mangifer indica	0	Fruit	NA	15	0	0
Bolivia	0	10	2017-10-18	Ara ararauna	1	2	Acrocomia totai	1	Fruit	NA	2	0	0
Bolivia	0	10	2017-10-18	Ara ararauna	1	3	Acrocomia totai	1	Fruit	NA	1	0	0
Bolivia	0	10	2017-10-18	Ara ararauna	1	14	Attalea speciosa	1	Fruit	NA	1	2	0.666667
Bolivia	0	10	2017-10-17	Ara ararauna	1	20	Mangifer indica	0	Fruit	NA	20	0	0
Bolivia	0	10	2017-10-21	Ara chloroptera	1	2	Acrocomia totai	1	Fruit	NA	6	0	0
Bolivia	0	10	2017-10-21	Ara chloroptera	1	3	Acrocomia totai	1	Fruit	NA	5	0	0
Bolivia	0	10	2017-10-21	Ara chloroptera	1	2	Acrocomia totai	1	Fruit	NA	4	0	0
Bolivia	0	10	2017-10-21	Ara chloroptera	1	2	Acrocomia totai	1	Fruit	NA	3	0	0
Bolivia	0	10	2017-10-19	Ara chloroptera	1	8	Acrocomia totai	1	Fruit	NA	28	3	0.0967742
Bolivia	0	10	2017-10-19	Ara chloroptera	1	2	Acrocomia totai	1	Fruit	NA	21	2	0.0869565
Bolivia	0	10	2017-10-19	Ara chloroptera	1	2	Mangifer indica	0	Fruit	NA	2	0	0
Bolivia	0	10	2017-10-19	Ara chloroptera	1	2	Acrocomia totai	1	Fruit	NA	2	0	0
Bolivia	0	10	2017-10-19	Ara chloroptera	1	1	Mangifer indica	0	Fruit	NA	1	0	0
Bolivia	0	10	2017-10-18	Ara chloroptera	1	6	Acrocomia totai	1	Fruit	NA	19	0	0
Bolivia	0	10	2017-10-18	Ara chloroptera	1	2	Acrocomia totai	1	Fruit	NA	8	0	0
Bolivia	0	10	2017-10-18	Ara chloroptera	1	6	Acrocomia totai	1	Fruit	NA	6	0	0
Bolivia	0	10	2017-10-18	Ara chloroptera	1	6	Acrocomia totai	1	Fruit	NA	6	0	0
Bolivia	0	10	2017-10-18	Ara chloroptera	1	2	Acrocomia totai	1	Fruit	NA	2	0	0
Bolivia	0	10	2017-10-18	Ara chloroptera	1	1	Acrocomia totai	1	Fruit	NA	1	0	0
Brazil	0	11	2015-11-01	Ara chloroptera	1	4	Mangifer indica	0	Fruit	NA	6	4	0.4
Costa Rica	1	4	2018-04-19	Ara macao	1	2	Terminalia catappa	0	Seed	1	36	3	0.0769231
Costa Rica	1	4	2018-04-19	Ara macao	1	2	Terminalia catappa	0	Seed	1	19	2	0.0952381
Costa Rica	1	4	2018-04-19	Ara macao	1	2	Terminalia catappa	0	Seed	1	12	2	0.142857
Costa Rica	1	4	2018-04-19	Ara macao	1	2	Terminalia catappa	0	Seed	1	12	7	0.368421
Costa Rica	1	4	2018-04-19	Ara macao	1	2	Terminalia catappa	0	Seed	1	12	8	0.4
Costa Rica	1	4	2018-04-19	Ara macao	1	2	Terminalia catappa	0	Seed	1	11	2	0.153846
Costa Rica	1	4	2018-04-19	Ara macao	1	2	Terminalia catappa	0	Seed	1	1	0	0
Costa Rica	1	4	2018-04-18	Ara macao	1	6	Inga spectabilis	1	Fruit	0	1	0	0
Costa Rica	1	4	2018-04-18	Ara macao	1	6	Inga spectabilis	1	Fruit	0	1	0	0
Costa Rica	1	4	2018-04-18	Ara macao	1	6	Inga spectabilis	1	Fruit	0	1	1	0.5
Costa Rica	1	4	2018-04-18	Ara macao	1	6	Lonchocarpus/Dalbergia	1	Seed	0	9	10	0.526316
Costa Rica	1	4	2018-04-18	Ara macao	1	6	Lonchocarpus/Dalbergia	1	Seed	0	7	28	0.8
Costa Rica	1	4	2018-04-18	Ara macao	1	6	Lonchocarpus/Dalbergia	1	Seed	0	6	3	0.333333
Costa Rica	1	4	2018-04-18	Ara macao	1	2	Gmelina arborea	0	Seed	1	18	5	0.217391
Costa Rica	1	4	2018-04-18	Ara macao	1	2	Gmelina arborea	0	Seed	1	13	5	0.277778
Costa Rica	1	4	2018-04-18	Ara macao	1	8	Gmelina arborea	0	Seed	1	8	1	0.111111
Costa Rica	1	4	2018-04-18	Ara macao	1	8	Gmelina arborea	0	Seed	1	7	2	0.222222
Costa Rica	1	4	2018-04-18	Ara macao	1	8	Gmelina arborea	0	Seed	1	4	0	0
Costa Rica	1	4	2018-04-18	Ara macao	1	8	Gmelina arborea	0	Seed	1	2	0	0
Costa Rica	1	4	2018-04-18	Ara macao	1	8	Gmelina arborea	0	Seed	1	2	0	0
Costa Rica	1	4	2018-04-18	Ara macao	1	8	Gmelina arborea	0	Seed	1	2	1	0.333333
Costa Rica	1	4	2018-04-18	Ara macao	1	8	Gmelina arborea	0	Seed	1	1	0	0
Costa Rica	1	4	2018-04-17	Ara macao	1	2	Terminalia catappa	0	Seed	1	2	0	0
Costa Rica	1	4	2018-04-17	Ara macao	1	2	Terminalia catappa	0	Seed	1	2	1	0.333333
Costa Rica	1	4	2018-04-17	Ara macao	1	2	Terminalia catappa	0	Seed	1	1	0	0
Costa Rica	1	4	2018-04-17	Ara macao	1	2	Terminalia catappa	0	Seed	1	1	2	0.666667
Peru	0	12	2014-12-01	Aratinga hockingi	1	15	Croton sp.	NA	Fruit	0	11	2	0.153846
Peru	0	12	2014-12-01	Aratinga hockingi	1	15	Croton sp.	NA	Seed	NA	30	0	0
Peru	0	12	2014-12-01	Aratinga hockingi	1	15	Croton sp.	NA	Seed	NA	8	1	0.111111
Peru	0	12	2014-12-01	Aratinga hockingi	1	15	Croton sp.	NA	Seed	NA	4	0	0
Peru	0	12	2014-12-01	Aratinga hockingi	1	15	Croton sp.	NA	Seed	NA	4	0	0
Peru	0	12	2014-12-01	Aratinga hockingi	1	15	Croton sp.	NA	Seed	NA	4	0	0
Peru	0	12	2014-12-01	Aratinga hockingi	1	15	Croton sp.	NA	Seed	NA	4	2	0.333333
Peru	0	12	2014-12-01	Aratinga hockingi	1	15	Croton sp.	NA	Seed	NA	3	0	0
Peru	0	12	2014-12-01	Aratinga hockingi	1	15	Croton sp.	NA	Seed	NA	3	0	0
Peru	0	12	2014-12-01	Aratinga hockingi	1	15	Croton sp.	NA	Seed	NA	2	0	0
Peru	0	12	2014-12-06	Aratinga leucophtalma	1	5	Psidium cattleianum	NA	Seed	NA	2	0	0
Peru	0	12	2014-12-01	Aratinga wagleri	1	5	Jatropha humboldtiana	NA	Fruit	0	8	1	0.111111
Peru	0	12	2014-12-01	Aratinga wagleri	1	18	Jatropha humboldtiana	NA	Seed	NA	11	0	0
Peru	0	12	2014-12-01	Aratinga wagleri	1	5	Jatropha humboldtiana	NA	Seed	NA	2	0	0
Peru	0	12	2014-11-30	Aratinga wagleri	1	16	Jatropha humboldtiana	NA	Seed	NA	9	0	0
Costa Rica	1	4	2018-04-30	Brotogeris jugularis	1	30	Mangifera indica	0	Fruit	0	1	0	0
Costa Rica	1	4	2018-04-30	Brotogeris jugularis	1	30	Mangifera indica	0	Fruit	0	1	0	0
Costa Rica	1	4	2018-04-30	Brotogeris jugularis	1	30	Mangifera indica	0	Fruit	0	1	0	0
Costa Rica	1	4	2018-04-30	Brotogeris jugularis	1	30	Mangifera indica	0	Fruit	0	1	0	0
Costa Rica	1	4	2018-04-30	Brotogeris jugularis	1	30	Mangifera indica	0	Fruit	0	1	0	0
Costa Rica	1	4	2018-04-30	Brotogeris jugularis	1	30	Mangifera indica	0	Fruit	0	1	0	0
Costa Rica	1	4	2018-04-30	Brotogeris jugularis	1	30	Mangifera indica	0	Fruit	0	1	0	0
Costa Rica	1	4	2018-04-30	Brotogeris jugularis	1	30	Mangifera indica	0	Fruit	0	1	0	0
Costa Rica	1	4	2018-04-30	Brotogeris jugularis	1	30	Mangifera indica	0	Fruit	0	1	0	0
Costa Rica	1	4	2018-04-30	Brotogeris jugularis	1	30	Mangifera indica	0	Fruit	0	1	0	0
Costa Rica	1	4	2018-04-30	Brotogeris jugularis	1	30	Mangifera indica	0	Fruit	0	1	0	0
Costa Rica	1	4	2018-04-30	Brotogeris jugularis	1	30	Mangifera indica	0	Fruit	0	1	0	0
Costa Rica	1	4	2018-04-30	Brotogeris jugularis	1	40	Ceiba pentandra	1	Seed	0	25	0	0
Costa Rica	1	4	2018-04-30	Brotogeris jugularis	1	40	Ceiba pentandra	1	Seed	0	17	0	0
Costa Rica	1	4	2018-04-30	Brotogeris jugularis	1	40	Ceiba pentandra	1	Seed	0	14	0	0
Costa Rica	1	4	2018-04-30	Brotogeris jugularis	1	40	Ceiba pentandra	1	Seed	0	13	0	0
Costa Rica	1	4	2018-04-30	Brotogeris jugularis	1	40	Ceiba pentandra	1	Seed	0	12	0	0
Costa Rica	1	4	2018-04-30	Brotogeris jugularis	1	40	Ceiba pentandra	1	Seed	0	10	0	0
Costa Rica	1	4	2018-04-30	Brotogeris jugularis	1	40	Ceiba pentandra	1	Seed	0	10	0	0
Costa Rica	1	4	2018-04-30	Brotogeris jugularis	1	40	Ceiba pentandra	1	Seed	0	8	0	0
Costa Rica	1	4	2018-04-30	Brotogeris jugularis	1	40	Ceiba pentandra	1	Seed	0	8	0	0
Costa Rica	1	4	2018-04-30	Brotogeris jugularis	1	40	Ceiba pentandra	1	Seed	0	7	0	0
Costa Rica	1	4	2018-04-30	Brotogeris jugularis	1	40	Ceiba pentandra	1	Seed	0	5	0	0
Costa Rica	1	4	2018-04-30	Brotogeris jugularis	1	40	Ceiba pentandra	1	Seed	0	5	0	0
Costa Rica	1	4	2018-04-30	Brotogeris jugularis	1	40	Ceiba pentandra	1	Seed	0	4	0	0
Costa Rica	1	4	2018-04-30	Brotogeris jugularis	1	40	Ceiba pentandra	1	Seed	0	4	0	0
Costa Rica	1	4	2018-04-30	Brotogeris jugularis	1	40	Ceiba pentandra	1	Seed	0	3	0	0
Costa Rica	1	4	2018-04-30	Brotogeris jugularis	1	40	Ceiba pentandra	1	Seed	0	2	0	0
Costa Rica	1	4	2018-04-30	Brotogeris jugularis	1	40	Ceiba pentandra	1	Seed	0	1	0	0
Costa Rica	1	4	2018-04-30	Brotogeris jugularis	1	2	Cedrela odorata	1	Seed	0	1	0	0
Costa Rica	1	4	2018-04-30	Brotogeris jugularis	1	2	Cedrela odorata	1	Seed	1	4	0	0
Ecuador	0	12	2014-12-16	Brotogeris pyrrhoptera	1	130	Spondias purpurea	NA	Fruit	0	13	2	0.133333
Ecuador	0	12	2014-12-16	Brotogeris pyrrhoptera	1	11	Serjania spp.	NA	Fruit	0	6	1	0.142857
Ecuador	0	12	2014-12-16	Brotogeris pyrrhoptera	1	130	Spondias purpurea	NA	Fruit	0	6	3	0.333333
Argentina	1	3	2019-03-08	Cyanoliseus patagonus	1	7	Prunus sp.	NA	Seed	0	104	24	0.1875
Argentina	1	3	2019-03-08	Cyanoliseus patagonus	1	7	Prunus sp.	NA	Seed	0	40	3	0.0697674
Argentina	1	3	2019-03-08	Cyanoliseus patagonus	1	7	Prunus sp.	NA	Seed	0	16	5	0.238095
Costa Rica	1	4	2018-04-30	Eupsittula canicularia	1	5	Psidium guajaba	1	Fruit	0	1	0	0
Costa Rica	1	4	2018-04-30	Eupsittula canicularia	1	5	Psidium guajaba	1	Fruit	0	1	0	0
Costa Rica	1	4	2018-04-30	Eupsittula canicularia	1	8	Mangifera indica	0	Fruit	0	1	0	0
Costa Rica	1	4	2018-04-30	Eupsittula canicularia	1	8	Mangifera indica	0	Fruit	0	1	0	0
Costa Rica	1	4	2018-04-30	Eupsittula canicularia	1	8	Mangifera indica	0	Fruit	0	1	0	0
Costa Rica	1	4	2018-04-30	Eupsittula canicularia	1	8	Mangifera indica	0	Fruit	0	1	0	0
Costa Rica	1	4	2018-04-30	Eupsittula canicularia	1	8	Mangifera indica	0	Fruit	0	1	0	0
Costa Rica	1	4	2018-04-30	Eupsittula canicularia	1	24	Melicoccus bijugatus	0	Fruit	0	1	0	0
Costa Rica	1	4	2018-04-30	Eupsittula canicularia	1	24	Melicoccus bijugatus	0	Fruit	0	1	0	0
Costa Rica	1	4	2018-04-30	Eupsittula canicularia	1	2	Byrsonima crassifolia	1	Fruit	1	5	2	0.285714
Costa Rica	1	4	2018-04-30	Eupsittula canicularia	1	2	Byrsonima crassifolia	1	Fruit	1	4	3	0.428571
Costa Rica	1	4	2018-04-30	Eupsittula canicularia	1	30	Psidium guajaba	1	Fruit	1	2	0	0
Costa Rica	1	4	2018-04-30	Eupsittula canicularia	1	2	Byrsonima crassifolia	1	Fruit	1	2	0	0
Costa Rica	1	4	2018-04-30	Eupsittula canicularia	1	5	Psidium guajaba	1	Fruit	1	1	0	0
Costa Rica	1	4	2018-04-30	Eupsittula canicularia	1	30	Psidium guajaba	1	Fruit	1	1	0	0
Costa Rica	1	4	2018-04-30	Eupsittula canicularia	1	30	Psidium guajaba	1	Fruit	1	1	0	0
Costa Rica	1	4	2018-04-30	Eupsittula canicularia	1	30	Psidium guajaba	1	Fruit	1	1	0	0
Costa Rica	1	4	2018-04-30	Eupsittula canicularia	1	30	Psidium guajaba	1	Fruit	1	1	0	0
Costa Rica	1	4	2018-04-30	Eupsittula canicularia	1	24	Psidium guajaba	1	Fruit	1	1	0	0
Costa Rica	1	4	2018-04-30	Eupsittula canicularia	1	24	Psidium guajaba	1	Fruit	1	1	0	0
Costa Rica	1	4	2018-04-30	Eupsittula canicularia	1	24	Psidium guajaba	1	Fruit	1	1	0	0
Costa Rica	1	4	2018-04-30	Eupsittula canicularia	1	3	Cedrela odorata	1	Seed	0	1	1	0.5
Costa Rica	1	4	2018-04-30	Eupsittula canicularia	1	3	Cedrela odorata	1	Seed	0	1	2	0.666667
Costa Rica	1	4	2018-04-25	Eupsittula nana	1	52	Simarouba amara	1	Seed	1	10	5	0.333333
Costa Rica	1	4	2018-04-25	Eupsittula nana	1	52	Simarouba amara	1	Seed	1	9	3	0.25
Costa Rica	1	4	2018-04-25	Eupsittula nana	1	52	Simarouba amara	1	Seed	1	7	2	0.222222
Costa Rica	1	4	2018-04-25	Eupsittula nana	1	52	Simarouba amara	1	Seed	1	6	2	0.25
Costa Rica	1	4	2018-04-25	Eupsittula nana	1	52	Simarouba amara	1	Seed	1	5	4	0.444444
Costa Rica	1	4	2018-04-25	Eupsittula nana	1	52	Simarouba amara	1	Seed	1	3	2	0.4
Costa Rica	1	4	2018-04-25	Eupsittula nana	1	52	Simarouba amara	1	Seed	1	2	0	0
Costa Rica	1	4	2018-04-24	Eupsittula nana	1	22	Simarouba amara	1	Seed	1	10	8	0.444444
Costa Rica	1	4	2018-04-24	Eupsittula nana	1	22	Simarouba amara	1	Seed	1	6	12	0.666667
Costa Rica	1	4	2018-04-24	Eupsittula nana	1	22	Simarouba amara	1	Seed	1	4	1	0.2
Costa Rica	1	4	2018-04-24	Eupsittula nana	1	22	Simarouba amara	1	Seed	1	4	1	0.2
Costa Rica	1	4	2018-04-24	Eupsittula nana	1	22	Simarouba amara	1	Seed	1	4	3	0.428571
Spain	0	6	May-July 2016	Myiopsitta monachus	0	1	Tamarix sp.	1	Fruit	1	13	0	0
Spain	0	6	May-July 2016	Myiopsitta monachus	0	1	Tamarix sp.	1	Fruit	1	15	0	0
Spain	0	6	May-July 2016	Myiopsitta monachus	0	1	Tamarix sp.	1	Fruit	1	5	0	0
Spain	0	6	May-July 2016	Myiopsitta monachus	0	2	Tamarix sp.	1	Fruit	1	3	0	0
Spain	0	6	May-July 2016	Myiopsitta monachus	0	2	Phoenix canariensis	0	Fruit	1	4	0	0
Spain	0	6	May-July 2016	Myiopsitta monachus	0	2	Phoenix canariensis	0	Fruit	1	9	0	0
Spain	0	6	May-July 2016	Myiopsitta monachus	0	1	Phoenix canariensis	0	Fruit	1	0	1	1
Spain	0	6	May-July 2016	Myiopsitta monachus	0	3	Phoenix canariensis	0	Fruit	1	6	0	0
Spain	0	6	May-July 2016	Myiopsitta monachus	0	1	Phoenix canariensis	0	Fruit	1	10	0	0
Spain	0	6	May-July 2016	Myiopsitta monachus	0	2	Phoenix canariensis	0	Fruit	1	7	0	0
Spain	0	6	May-July 2016	Myiopsitta monachus	0	1	Morus nigra	0	Fruit	1	6	0	0
Spain	0	6	May-July 2016	Myiopsitta monachus	0	2	Morus alba	0	Fruit	0	10	1	0.0909091
Spain	0	6	May-July 2016	Myiopsitta monachus	0	2	Melia azedarach	0	Fruit	1	9	1	0.1
Spain	0	6	May-July 2016	Myiopsitta monachus	0	4	Ficus carica	0	Fruit	1	8	0	0
Spain	0	6	May-July 2016	Myiopsitta monachus	0	4	Ficus carica	0	Fruit	1	3	0	0
Spain	0	6	May-July 2016	Myiopsitta monachus	0	2	Ficus carica	0	Fruit	1	72	0	0
Spain	0	6	May-July 2016	Myiopsitta monachus	0	1	Ficus carica	0	Fruit	1	7	0	0
Spain	0	6	May-July 2016	Myiopsitta monachus	0	1	Ficus carica	0	Fruit	1	19	0	0
Spain	0	6	May-July 2016	Myiopsitta monachus	0	1	Ficus carica	0	Fruit	1	24	0	0
Spain	0	6	May-July 2016	Myiopsitta monachus	0	2	Ficus carica	0	Fruit	1	10	0	0
Spain	0	6	May-July 2016	Myiopsitta monachus	0	2	Ficus carica	0	Fruit	1	14	0	0
Spain	0	6	May-July 2016	Myiopsitta monachus	0	1	Ficus carica	0	Fruit	1	21	0	0
Spain	0	6	May-July 2016	Myiopsitta monachus	0	4	Ficus carica	0	Fruit	1	7	0	0
Spain	0	6	May-July 2016	Myiopsitta monachus	0	4	Ficus carica	0	Fruit	1	20	0	0
Spain	0	6	May-July 2016	Myiopsitta monachus	0	3	Ficus carica	0	Fruit	1	12	0	0
Spain	0	6	May-July 2016	Myiopsitta monachus	0	2	Ficus carica	0	Fruit	1	51	0	0
Spain	0	6	May-July 2016	Myiopsitta monachus	0	3	Ficus carica	0	Fruit	1	12	0	0
Spain	0	6	May-July 2016	Myiopsitta monachus	0	3	Ficus carica	0	Fruit	1	49	0	0
Spain	0	6	May-July 2016	Myiopsitta monachus	0	1	Ficus carica	0	Fruit	1	17	0	0
Costa Rica	1	4	2018-04-26	Pionus senilis	1	12	Erythrina fusca	1	Seed	0	1	0	0
Costa Rica	1	4	2018-04-26	Pionus senilis	1	12	Erythrina fusca	1	Seed	0	1	0	0
Costa Rica	1	4	2018-04-26	Pionus senilis	1	12	Erythrina fusca	1	Seed	0	1	0	0
Costa Rica	1	4	2018-04-26	Pionus senilis	1	12	Erythrina fusca	1	Seed	NA	6	0	0
Costa Rica	1	4	2018-04-24	Pionus senilis	1	9	Inga spectabilis	1	Fruit	NA	5	0	0
Costa Rica	1	4	2018-04-24	Pionus senilis	1	9	Inga spectabilis	1	Fruit	NA	3	1	0.25
Costa Rica	1	4	2018-04-24	Pionus senilis	1	9	Inga spectabilis	1	Fruit	NA	2	0	0
Namibia	0	7	2018-07-06	Poicephalus meyeri	1	8	Terminalia sericea	1	Seed	0	5	0	0
Namibia	0	7	2018-07-06	Poicephalus meyeri	1	8	Terminalia sericea	1	Seed	0	5	0	0
Namibia	0	7	2018-07-06	Poicephalus meyeri	1	8	Terminalia sericea	1	Seed	0	4	1	0.2
Namibia	0	7	2018-07-06	Poicephalus meyeri	1	8	Terminalia sericea	1	Seed	0	3	0	0
Namibia	0	7	2018-07-06	Poicephalus meyeri	1	8	Terminalia sericea	1	Seed	0	3	0	0
Namibia	0	7	2018-07-06	Poicephalus meyeri	1	8	Terminalia sericea	1	Seed	0	2	0	0
Spain	0	6	May-July 2016	Psittacula krameri	0	1	Tamarix sp.	1	Fruit	0	1	1	0.5
Spain	0	6	May-July 2016	Psittacula krameri	0	1	Tamarix sp.	1	Fruit	0	1	0	0
Spain	0	6	May-July 2016	Psittacula krameri	0	6	Tamarix sp.	1	Fruit	0	1	0	0
Spain	0	6	May-July 2016	Psittacula krameri	0	1	Tamarix sp.	1	Fruit	0	1	0	0
Spain	0	6	May-July 2016	Psittacula krameri	0	2	Tamarix sp.	1	Fruit	0	1	0	0
Spain	0	6	May-July 2016	Psittacula krameri	0	1	Tamarix sp.	1	Fruit	0	1	1	0.5
Spain	0	6	May-July 2016	Psittacula krameri	0	1	Tamarix sp.	1	Fruit	0	2	0	0
Spain	0	6	May-July 2016	Psittacula krameri	0	1	Tamarix sp.	1	Fruit	0	2	0	0
Spain	0	6	May-July 2016	Psittacula krameri	0	2	Tamarix sp.	1	Fruit	0	8	0	0
Spain	0	6	May-July 2016	Psittacula krameri	0	1	Tamarix sp.	1	Fruit	0	4	0	0
Spain	0	6	May-July 2016	Psittacula krameri	0	2	Tamarix sp.	1	Fruit	0	1	0	0
Spain	0	6	May-July 2016	Psittacula krameri	0	1	Tamarix sp.	1	Fruit	0	1	0	0
Spain	0	6	May-July 2016	Psittacula krameri	0	1	Tamarix sp.	1	Fruit	0	3	0	0
Spain	0	6	May-July 2016	Psittacula krameri	0	1	Tamarix sp.	1	Fruit	0	1	0	0
Spain	0	6	May-July 2016	Psittacula krameri	0	1	Tamarix sp.	1	Fruit	0	2	1	0.333333
Spain	0	6	May-July 2016	Psittacula krameri	0	4	Tamarix sp.	1	Fruit	0	0	1	1
Spain	0	6	May-July 2016	Psittacula krameri	0	2	Punica granatum	1	Fruit	0	1	0	0
Spain	0	6	May-July 2016	Psittacula krameri	0	2	Punica granatum	1	Fruit	0	0	17	1
Spain	0	6	May-July 2016	Psittacula krameri	0	2	Punica granatum	1	Fruit	0	1	0	0
Spain	0	6	May-July 2016	Psittacula krameri	0	2	Punica granatum	1	Fruit	0	7	0	0
Spain	0	6	May-July 2016	Psittacula krameri	0	5	Punica granatum	1	Fruit	0	6	0	0
Spain	0	6	May-July 2016	Psittacula krameri	0	1	Prunus cerasifera	NA	Fruit	1	79	0	0
Spain	0	6	May-July 2016	Psittacula krameri	0	1	Prunus cerasifera	0	Fruit	0	2	0	0
Spain	0	6	May-July 2016	Psittacula krameri	0	6	Phoenix canariensis	0	Fruit	1	2	0	0
Spain	0	6	May-July 2016	Psittacula krameri	0	2	Phoenix canariensis	0	Fruit	1	0	14	1
Spain	0	6	May-July 2016	Psittacula krameri	0	2	Phoenix canariensis	0	Fruit	1	4	0	0
Spain	0	6	May-July 2016	Psittacula krameri	0	2	Phoenix canariensis	0	Fruit	1	7	5	0.416667
Spain	0	6	May-July 2016	Psittacula krameri	0	NA	Phoenix canariensis	0	Fruit	0	13	0	0
Spain	0	6	May-July 2016	Psittacula krameri	0	1	Phoenix canariensis	0	Fruit	0	3	1	0.25
Spain	0	6	May-July 2016	Psittacula krameri	0	2	Phoenix canariensis	0	Fruit	0	6	1	0.142857
Spain	0	6	May-July 2016	Psittacula krameri	0	1	Phoenix canariensis	0	Fruit	0	1	1	0.5
Spain	0	6	May-July 2016	Psittacula krameri	0	2	Phoenix canariensis	0	Fruit	0	12	3	0.2
Spain	0	6	May-July 2016	Psittacula krameri	0	1	Phoenix canariensis	0	Fruit	0	5	0	0
Spain	0	6	May-July 2016	Psittacula krameri	0	1	Phoenix canariensis	0	Fruit	0	3	0	0
Spain	0	6	May-July 2016	Psittacula krameri	0	6	Phoenix canariensis	0	Fruit	0	7	1	0.125
Spain	0	6	May-July 2016	Psittacula krameri	0	5	Phoenix canariensis	0	Fruit	0	5	0	0
Spain	0	6	May-July 2016	Psittacula krameri	0	1	Phoenix canariensis	0	Fruit	0	6	1	0.142857
Spain	0	6	May-July 2016	Psittacula krameri	0	1	Phoenix canariensis	0	Fruit	0	5	1	0.166667
Spain	0	6	May-July 2016	Psittacula krameri	0	2	Phoenix canariensis	0	Fruit	0	1	0	0
Spain	0	6	May-July 2016	Psittacula krameri	0	2	Phoenix canariensis	0	Fruit	0	1	0	0
Spain	0	6	May-July 2016	Psittacula krameri	0	1	Phoenix canariensis	0	Fruit	0	1	0	0
Spain	0	6	May-July 2016	Psittacula krameri	0	1	Phoenix canariensis	0	Fruit	0	2	0	0
Spain	0	6	May-July 2016	Psittacula krameri	0	1	Phoenix canariensis	0	Fruit	0	1	0	0
Spain	0	6	May-July 2016	Psittacula krameri	0	1	Phoenix canariensis	0	Fruit	0	1	0	0
Spain	0	6	May-July 2016	Psittacula krameri	0	1	Phoenix canariensis	0	Fruit	0	1	0	0
Spain	0	6	May-July 2016	Psittacula krameri	0	3	Phoenix canariensis	0	Fruit	0	1	0	0
Spain	0	6	May-July 2016	Psittacula krameri	0	2	Phoenix canariensis	0	Fruit	0	2	0	0
Spain	0	6	May-July 2016	Psittacula krameri	0	2	Phoenix canariensis	0	Fruit	0	1	0	0
Spain	0	6	May-July 2016	Psittacula krameri	0	3	Phoenix canariensis	0	Fruit	0	1	0	0
Spain	0	6	May-July 2016	Psittacula krameri	0	4	Phoenix canariensis	0	Fruit	0	1	0	0
Spain	0	6	May-July 2016	Psittacula krameri	0	1	Phoenix canariensis	0	Fruit	0	1	0	0
Spain	0	6	May-July 2016	Psittacula krameri	0	2	Phoenix canariensis	0	Fruit	0	2	0	0
Spain	0	6	May-July 2016	Psittacula krameri	0	2	Phoenix canariensis	0	Fruit	0	1	0	0
Spain	0	6	May-July 2016	Psittacula krameri	0	2	Phoenix canariensis	0	Fruit	0	1	0	0
Spain	0	6	May-July 2016	Psittacula krameri	0	2	Phoenix canariensis	0	Fruit	0	1	0	0
Spain	0	6	May-July 2016	Psittacula krameri	0	2	Phoenix canariensis	0	Fruit	0	1	0	0
Spain	0	6	May-July 2016	Psittacula krameri	0	2	Phoenix canariensis	0	Fruit	0	2	0	0
Spain	0	6	May-July 2016	Psittacula krameri	0	2	Phoenix canariensis	0	Fruit	0	2	0	0
Spain	0	6	May-July 2016	Psittacula krameri	0	1	Phoenix canariensis	0	Fruit	0	1	0	0
Spain	0	6	May-July 2016	Psittacula krameri	0	1	Phoenix canariensis	0	Fruit	0	5	0	0
Spain	0	6	May-July 2016	Psittacula krameri	0	2	Phoenix canariensis	0	Fruit	0	3	0	0
Spain	0	6	May-July 2016	Psittacula krameri	0	1	Phoenix canariensis	0	Fruit	0	1	1	0.5
Spain	0	6	May-July 2016	Psittacula krameri	0	2	Phoenix canariensis	0	Fruit	0	3	0	0
Spain	0	6	May-July 2016	Psittacula krameri	0	2	Phoenix canariensis	0	Fruit	0	1	0	0
Spain	0	6	May-July 2016	Psittacula krameri	0	1	Phoenix canariensis	0	Fruit	0	1	0	0
Spain	0	6	May-July 2016	Psittacula krameri	0	3	Phoenix canariensis	0	Fruit	0	1	1	0.5
Spain	0	6	May-July 2016	Psittacula krameri	0	3	Phoenix canariensis	0	Fruit	0	1	0	0
Spain	0	6	May-July 2016	Psittacula krameri	0	3	Phoenix canariensis	0	Fruit	0	3	0	0
Spain	0	6	May-July 2016	Psittacula krameri	0	2	Phoenix canariensis	0	Fruit	0	1	0	0
Spain	0	6	May-July 2016	Psittacula krameri	0	3	Phoenix canariensis	0	Fruit	0	1	0	0
Spain	0	6	May-July 2016	Psittacula krameri	0	2	Phoenix canariensis	0	Fruit	0	1	0	0
Spain	0	6	May-July 2016	Psittacula krameri	0	4	Phoenix canariensis	0	Fruit	0	1	1	0.5
Spain	0	6	May-July 2016	Psittacula krameri	0	1	Phoenix canariensis	0	Fruit	0	1	0	0
Spain	0	6	May-July 2016	Psittacula krameri	0	2	Phoenix canariensis	0	Fruit	0	3	0	0
Spain	0	6	May-July 2016	Psittacula krameri	0	1	Phoenix canariensis	0	Fruit	0	1	0	0
Spain	0	6	May-July 2016	Psittacula krameri	0	2	Phoenix canariensis	0	Fruit	0	1	1	0.5
Spain	0	6	May-July 2016	Psittacula krameri	0	2	Phoenix canariensis	0	Fruit	0	1	0	0
Spain	0	6	May-July 2016	Psittacula krameri	0	2	Phoenix canariensis	0	Fruit	0	1	0	0
Spain	0	6	May-July 2016	Psittacula krameri	0	2	Phoenix canariensis	0	Fruit	0	1	0	0
Spain	0	6	May-July 2016	Psittacula krameri	0	1	Phoenix canariensis	0	Fruit	0	1	0	0
Spain	0	6	May-July 2016	Psittacula krameri	0	1	Phoenix canariensis	0	Fruit	0	1	0	0
Spain	0	6	May-July 2016	Psittacula krameri	0	1	Phoenix canariensis	0	Fruit	0	1	0	0
Spain	0	6	May-July 2016	Psittacula krameri	0	1	Phoenix canariensis	0	Fruit	0	1	0	0
Spain	0	6	May-July 2016	Psittacula krameri	0	3	Phoenix canariensis	0	Fruit	0	2	0	0
Spain	0	6	May-July 2016	Psittacula krameri	0	1	Phoenix canariensis	0	Fruit	0	0	1	1
Spain	0	6	May-July 2016	Psittacula krameri	0	1	Phoenix canariensis	0	Fruit	0	7	3	0.3
Spain	0	6	May-July 2016	Psittacula krameri	0	1	Morus nigra	0	Fruit	1	2	1	0.333333
Spain	0	6	May-July 2016	Psittacula krameri	0	1	Morus nigra	0	Fruit	0	2	0	0
Spain	0	6	May-July 2016	Psittacula krameri	0	1	Morus alba	0	Fruit	1	7	0	0
Spain	0	6	May-July 2016	Psittacula krameri	0	5	Morus alba	0	Fruit	1	7	0	0
Spain	0	6	May-July 2016	Psittacula krameri	0	1	Morus alba	0	Fruit	1	1	0	0
Spain	0	6	May-July 2016	Psittacula krameri	0	1	Morus alba	0	Fruit	1	1	0	0
Spain	0	6	May-July 2016	Psittacula krameri	0	5	Morus alba	0	Fruit	0	2	0	0
Spain	0	6	May-July 2016	Psittacula krameri	0	3	Morus alba	0	Fruit	0	1	0	0
Spain	0	6	May-July 2016	Psittacula krameri	0	3	Morus alba	0	Fruit	0	2	2	0.5
Spain	0	6	May-July 2016	Psittacula krameri	0	3	Morus alba	0	Fruit	0	6	0	0
Spain	0	6	May-July 2016	Psittacula krameri	0	4	Morus alba	0	Fruit	0	1	0	0
Spain	0	6	May-July 2016	Psittacula krameri	0	4	Morus alba	0	Fruit	0	1	0	0
Spain	0	6	May-July 2016	Psittacula krameri	0	2	Morus alba	0	Fruit	0	8	0	0
Spain	0	6	May-July 2016	Psittacula krameri	0	3	Morus alba	0	Fruit	0	3	0	0
Spain	0	6	May-July 2016	Psittacula krameri	0	3	Morus alba	0	Fruit	0	3	0	0
Spain	0	6	May-July 2016	Psittacula krameri	0	3	Morus alba	0	Fruit	0	3	0	0
Spain	0	6	May-July 2016	Psittacula krameri	0	3	Morus alba	0	Fruit	0	1	0	0
Spain	0	6	May-July 2016	Psittacula krameri	0	1	Morus alba	0	Fruit	0	2	0	0
Spain	0	6	May-July 2016	Psittacula krameri	0	1	Melia azedarach	0	Fruit	1	5	0	0
Spain	0	6	May-July 2016	Psittacula krameri	0	1	Melia azedarach	0	Fruit	1	2	0	0
Spain	0	6	May-July 2016	Psittacula krameri	0	1	Melia azedarach	0	Fruit	0	6	0	0
Spain	0	6	May-July 2016	Psittacula krameri	0	1	Melia azedarach	0	Fruit	0	1	0	0
Spain	0	6	May-July 2016	Psittacula krameri	0	1	Melia azedarach	0	Fruit	0	1	0	0
Spain	0	6	May-July 2016	Psittacula krameri	0	3	Grevillea robusta	0	Fruit	0	1	0	0
Spain	0	6	May-July 2016	Psittacula krameri	0	1	Grevillea robusta	0	Fruit	0	2	0	0
Spain	0	6	May-July 2016	Psittacula krameri	0	1	Ficus carica	0	Fruit	1	3	0	0
Spain	0	6	May-July 2016	Psittacula krameri	0	5	Ficus carica	0	Fruit	0	1	0	0
Spain	0	6	May-July 2016	Psittacula krameri	0	2	Ficus carica	0	Fruit	0	1	0	0
Spain	0	6	May-July 2016	Psittacula krameri	0	3	Ficus carica	0	Fruit	0	1	0	0
Spain	0	6	May-July 2016	Psittacula krameri	0	1	Ficus carica	0	Fruit	0	1	0	0
Spain	0	6	May-July 2016	Psittacula krameri	0	1	Ficus carica	0	Fruit	0	1	0	0
Spain	0	6	May-July 2016	Psittacula krameri	0	1	Ficus carica	0	Fruit	0	1	0	0
Spain	0	6	May-July 2016	Psittacula krameri	0	1	Ficus carica	0	Fruit	0	0	1	1
Spain	0	6	May-July 2016	Psittacula krameri	0	1	Ficus carica	0	Fruit	0	20	0	0
Spain	0	6	May-July 2016	Psittacula krameri	0	2	Ficus carica	0	Fruit	0	1	0	0
Spain	0	6	May-July 2016	Psittacula krameri	0	3	Ficus carica	0	Fruit	0	1	0	0
Spain	0	6	May-July 2016	Psittacula krameri	0	2	Ficus carica	0	Fruit	0	1	0	0
Spain	0	6	May-July 2016	Psittacula krameri	0	1	Ficus carica	0	Fruit	0	1	0	0
Spain	0	6	May-July 2016	Psittacula krameri	0	2	Ficus carica	0	Fruit	0	1	0	0
Spain	0	6	May-July 2016	Psittacula krameri	0	1	Cupressus sp.	0	Fruit	1	1	1	0.5
Spain	0	6	May-July 2016	Psittacula krameri	0	1	Cupressus sp.	0	Fruit	1	7	3	0.3
Spain	0	6	May-July 2016	Psittacula krameri	0	1	Cupressus sp.	0	Fruit	1	0	1	1
Spain	0	6	May-July 2016	Psittacula krameri	0	1	Cupressus sp.	0	Fruit	1	0	1	1
Spain	0	6	May-July 2016	Psittacula krameri	0	1	Cupressus sp.	0	Fruit	1	3	1	0.25
Spain	0	6	May-July 2016	Psittacula krameri	0	4	Cupressus sp.	0	Fruit	1	4	1	0.2
Spain	0	6	May-July 2016	Psittacula krameri	0	4	Cupressus sp.	0	Fruit	1	0	1	1
Spain	0	6	May-July 2016	Psittacula krameri	0	4	Cupressus sp.	0	Fruit	1	1	2	0.666667
Spain	0	6	May-July 2016	Psittacula krameri	0	1	Cupressus sp.	0	Fruit	1	0	1	1
Spain	0	6	May-July 2016	Psittacula krameri	0	1	Cupressus sp.	0	Fruit	1	1	1	0.5
Spain	0	6	May-July 2016	Psittacula krameri	0	1	Cupressus sp.	0	Fruit	1	0	1	1
Spain	0	6	May-July 2016	Psittacula krameri	0	1	Cupressus sp.	0	Fruit	1	0	1	1
Spain	0	6	May-July 2016	Psittacula krameri	0	1	Cupressus sp.	0	Fruit	1	1	0	0
Spain	0	6	May-July 2016	Psittacula krameri	0	1	Cupressus sp.	0	Fruit	1	1	0	0
Spain	0	6	May-July 2016	Psittacula krameri	0	2	Cupressus sp.	0	Fruit	1	1	0	0
Spain	0	6	May-July 2016	Psittacula krameri	0	3	Cupressus sp.	0	Fruit	1	1	0	0
Spain	0	6	May-July 2016	Psittacula krameri	0	1	Cupressus sp.	0	Fruit	1	1	0	0
Spain	0	6	May-July 2016	Psittacula krameri	0	2	Cupressus sp.	0	Fruit	1	1	0	0
Spain	0	6	May-July 2016	Psittacula krameri	0	1	Cupressus sp.	0	Fruit	1	1	0	0
Spain	0	6	May-July 2016	Psittacula krameri	0	1	Cupressus sp.	0	Fruit	1	1	0	0
Spain	0	6	May-July 2016	Psittacula krameri	0	4	Cupressus sp.	0	Fruit	1	2	0	0
Spain	0	6	May-July 2016	Psittacula krameri	0	4	Cupressus sp.	0	Fruit	1	1	0	0
Spain	0	6	May-July 2016	Psittacula krameri	0	1	Cupressus sp.	0	Fruit	1	2	0	0
Spain	0	6	May-July 2016	Psittacula krameri	0	3	Cupressus sp.	0	Fruit	1	10	0	0
Spain	0	6	May-July 2016	Psittacula krameri	0	3	Cupressus sp.	0	Fruit	1	6	0	0
Spain	0	6	May-July 2016	Psittacula krameri	0	1	Cupressus sp.	0	Fruit	1	6	0	0
Spain	0	6	May-July 2016	Psittacula krameri	0	1	Cupressus sp.	0	Fruit	1	6	0	0
Spain	0	6	May-July 2016	Psittacula krameri	0	1	Cupressus sp.	0	Fruit	1	14	4	0.222222
Spain	0	6	May-July 2016	Psittacula krameri	0	1	Cupressus sp.	0	Fruit	1	8	0	0
Spain	0	6	May-July 2016	Psittacula krameri	0	3	Cupressus sp.	0	Fruit	1	2	0	0
Spain	0	6	May-July 2016	Psittacula krameri	0	1	Cupressus sp.	0	Fruit	1	4	0	0
Spain	0	6	May-July 2016	Psittacula krameri	0	1	Cupressus sp.	0	Fruit	1	2	0	0
Spain	0	6	May-July 2016	Psittacula krameri	0	1	Cupressus sp.	0	Fruit	1	9	0	0
Spain	0	6	May-July 2016	Psittacula krameri	0	1	Cupressus sp.	0	Fruit	1	9	0	0
Spain	0	6	May-July 2016	Psittacula krameri	0	1	Cupressus sp.	0	Fruit	1	3	0	0
Spain	0	6	May-July 2016	Psittacula krameri	0	1	Cupressus sp.	0	Fruit	1	3	0	0
Spain	0	6	May-July 2016	Psittacula krameri	0	2	Cupressus sp.	0	Fruit	0	2	0	0
Spain	0	6	May-July 2016	Psittacula krameri	0	2	Cupressus sp.	0	Fruit	0	2	0	0
Spain	0	6	May-July 2016	Psittacula krameri	0	1	Cupressus sp.	0	Fruit	0	1	0	0
Spain	0	6	May-July 2016	Psittacula krameri	0	4	Cupressus sp.	0	Fruit	0	1	0	0
Spain	0	6	May-July 2016	Psittacula krameri	0	6	Cupressus sp.	0	Fruit	0	1	0	0
Spain	0	6	May-July 2016	Psittacula krameri	0	2	Cupressus sp.	0	Fruit	0	1	0	0
Spain	0	6	May-July 2016	Psittacula krameri	0	2	Cupressus sp.	0	Fruit	0	1	0	0
Spain	0	6	May-July 2016	Psittacula krameri	0	2	Cupressus sp.	0	Fruit	0	2	0	0
Spain	0	6	May-July 2016	Psittacula krameri	0	2	Cupressus sp.	0	Fruit	0	1	0	0
Spain	0	6	May-July 2016	Psittacula krameri	0	1	Cupressus sp.	0	Fruit	0	1	0	0
Spain	0	6	May-July 2016	Psittacula krameri	0	3	Cupressus sp.	0	Fruit	0	3	0	0
Spain	0	6	May-July 2016	Psittacula krameri	0	5	Cupressus sp.	0	Fruit	0	1	0	0
Spain	0	6	May-July 2016	Psittacula krameri	0	1	Cupressus sp.	0	Fruit	0	1	0	0
Spain	0	6	May-July 2016	Psittacula krameri	0	1	Cupressus sp.	0	Fruit	0	2	3	0.6
Spain	0	6	May-July 2016	Psittacula krameri	0	1	Cupressus sp.	0	Fruit	0	2	0	0
Spain	0	6	May-July 2016	Psittacula krameri	0	1	Cupressus sp.	0	Fruit	1	29	1	0.0333333
Spain	0	6	May-July 2016	Psittacula krameri	0	1	Cupressus sp.	0	Fruit	1	7	4	0.363636
Spain	0	6	May-July 2016	Psittacula krameri	0	2	Cupressus sp.	0	Fruit	1	3	0	0
Spain	0	6	May-July 2016	Psittacula krameri	0	1	Cupressus sp.	0	Fruit	1	16	0	0
Spain	0	6	May-July 2016	Psittacula krameri	0	6	Cupressus sp.	0	Fruit	0	3	2	0.4
Spain	0	6	May-July 2016	Psittacula krameri	0	4	Cupressus sp.	0	Fruit	0	2	0	0
Spain	0	6	May-July 2016	Psittacula krameri	0	4	Cercis siliquastrum	0	Fruit	1	15	0	0

## Sheet: README
The extent, frequency and ecological functions of food wasting by parrots
Sebastián-González et al.
population	Country where data was gathered
breeding season	1: the data is from the breeding season
month	month when the observation took place
date	date of the observation
bird	bird species
bird native	1: the bird is native in the region of the observation
flock size	number of individuals in the flock
plant	plant species
plant native	1: the plant is native in the region of the observation
part	plant part eaten
green	the fruits/seeds eaten were unripe
eats	number of eaten fruits/seeds
wastes	number of wasted fruits/seeds
% wasted	proportion of wasted fruits/seeds
