# Supplementary material for: The extent, frequency and ecological functions of food wasting by parrots
Source: Sci Rep. 2019 Oct 24;9:15280. doi: 10.1038/s41598-019-51430-3 (PMC6813306; doi:10.1038/s41598-019-51430-3)
Supplement: Supplementary file 5 — Dataset 4 [file 41598_2019_51430_MOESM5_ESM.xlsx]

## Sheet: Sheet1
country	bird	date	plant	whole fruit	partially fruit	whole seed	partially seed	% whole fruit	% partially fruit	% whole seed	% partially seed	number fruits	number seeds	parasitized
Bolivia	Amazona aestiva	2013-11-16	Tebebuia impetiginosa	1	2	NA	NA	33.3333	66.6667	NA	NA	3	NA	NA
Bolivia	Amazona aestiva	2013-11-17	Prosopis alba	6	52	NA	NA	10.3448	89.6552	NA	NA	58	NA	NA
Bolivia	Amazona aestiva	2013-11-12	Prosopis alba	8	50	NA	NA	13.7931	86.2069	NA	NA	58	NA	NA
Bolivia	Amazona aestiva	2013-11-06	Prosopis alba	7	30	NA	NA	18.9189	81.0811	NA	NA	37	NA	NA
Brazil	Anodorhynchus leari	2014-05-12	Syagrus coronatus	2	15	NA	NA	3.44828	25.8621	NA	NA	58	NA	NA
Brazil	Anodorhynchus leari	2014-05-09	Syagrus coronatus	1	1	NA	NA	2.7027	2.7027	NA	NA	37	NA	NA
Brazil	Anodorhynchus leari	2014-05-09	Syagrus coronatus	1	1	NA	NA	50	50	NA	NA	2	NA	NA
Bolivia	Ara rubrogenys	2013-11-10	Prosopis alba	100	0	NA	NA	100	0	NA	NA	100	NA	NA
Bolivia	Ara rubrogenys	2013-01-30	Jatropha hieronymi	3	1	NA	NA	25	8.33333	NA	NA	12	NA	NA
Peru-Ecuador	Brotogeris pyrrhoptera	2014-12-16	Mangifer sp.	65	0	NA	NA	100	0	NA	NA	65	NA	NA
Peru-Ecuador	Brotogeris pyrrhoptera	2014-12-16	Citrus aurantifolia	15	1	NA	NA	93.75	6.25	NA	NA	16	NA	NA
Argentina	Enicognathus ferrugineus	2013-12-13	Araucaria araucana	NA	NA	11	0	NA	NA	100	0	NA	11	NA
Bolivia	Psittacara mitratus	2013-01-17	Cyanophalla retusa	0	10	NA	NA	0	15.3846	NA	NA	65	NA	NA
Bolivia	Thectocercus acuticaudatus	2013-11-17	Ximenia americana	2	11	NA	NA	15.3846	84.6154	NA	NA	13	NA	NA
Bolivia	Thectocercus acuticaudatus	2013-11-17	Condalia buxifolia	20	80	NA	NA	20	80	NA	NA	100	NA	NA
Bolivia	Thectocercus acuticaudatus	2013-11-17	Condalia buxifolia	21	49	NA	NA	30	70	NA	NA	70	NA	NA
Bolivia	Thectocercus acuticaudatus	2013-11-17	Condalia buxifolia	14	30	NA	NA	31.8182	68.1818	NA	NA	44	NA	NA
Bolivia	Thectocercus acuticaudatus	2013-11-17	Condalia buxifolia	6	24	NA	NA	6	24	NA	NA	100	NA	NA
Brazil	Alipiopsitta xanthops	2017-01-11	Pouteria ramiflora	9	15	1	0	37.5	62.5	100	0	24	1	NA
Brazil	Alipiopsitta xanthops	2017-01-11	Pouteria ramiflora	0	7	2	0	0	100	100	0	7	2	NA
Brazil	Amazona aestiva	2017-01-10	Couepia grandiflora	3	26	3	0	10.3448	89.6552	100	0	29	3	NA
Brazil	Amazona aestiva	2017-01-10	Couepia grandiflora	3	23	4	0	11.5385	88.4615	100	0	26	4	NA
Brazil	Amazona aestiva/Alipipopsitta xanthops	2017-01-09	Couepia grandiflora	7	62	2	0	10.1449	89.8551	100	0	69	2	NA
Brazil	Amazona aestiva/Alipipopsitta xanthops	2017-01-09	Couepia grandiflora	4	25	2	0	13.7931	86.2069	100	0	29	2	NA
Brazil	Amazona aestiva/Alipipopsitta xanthops	2017-01-09	Couepia grandiflora	12	81	NA	NA	12.9032	87.0968	NA	NA	93	NA	NA
Brazil	Amazona aestiva/Alipipopsitta xanthops	2017-01-09	Couepia grandiflora	3	22	NA	NA	12	88	NA	NA	25	NA	NA
Brazil	Ara ararauna	2017-01-10	Pouteria ramiflora	9	22	15	0	29.0323	70.9677	100	0	31	15	0
Brazil	Ara ararauna	2017-01-10	Mauritia flexuosa	NA	27	0	1	NA	NA	0	100	NA	1	NA
Brazil	Ara ararauna	2017-01-10	Mauritia flexuosa	NA	24	0	1	NA	NA	0	100	NA	1	NA
Brazil	Ara ararauna	2017-01-10	Mauritia flexuosa	NA	92	0	2	NA	NA	0	100	NA	2	NA
Brazil	Ara ararauna	2017-01-10	Mauritia flexuosa	9	55	9	0	14.0625	85.9375	100	0	64	9	NA
Brazil	Ara ararauna/A. Chloropterus/A.rubrogenys	2017-01-12	Mauritia flexuosa	16	30	2	0	34.7826	65.2174	100	0	46	2	NA
Brazil	Ara ararauna/A. Chloropterus/A.rubrogenys	2017-01-12	Mauritia flexuosa	164	64	4	0	71.9298	28.0702	100	0	228	4	NA
Brazil	Ara ararauna/A. Chloropterus/A.rubrogenys	2017-01-12	Mauritia flexuosa	70	62	4	0	53.0303	46.9697	100	0	132	4	NA
Brazil	Ara ararauna/A. Chloropterus/A.rubrogenys	2017-01-12	Mauritia flexuosa	74	90	12	0	45.122	54.878	100	0	164	12	NA
Brazil	Ara ararauna/A. Chloropterus/A.rubrogenys	2017-01-12	Mauritia flexuosa	128	42	12	0	75.2941	24.7059	100	0	170	12	NA
Brazil	Ara ararauna/A. Chloropterus/A.rubrogenys	2017-01-14	Mauritia flexuosa	14	72	14	0	16.2791	83.7209	100	0	86	14	NA
Brazil	Ara ararauna/A. Chloropterus/A.rubrogenys	2017-01-12	Mauritia flexuosa	50	84	NA	NA	37.3134	62.6866	NA	NA	134	NA	NA
Brazil	Ara ararauna/A. Chloropterus/A.rubrogenys	2017-01-12	Mauritia flexuosa	104	64	NA	NA	61.9048	38.0952	NA	NA	168	NA	NA
Brazil	Ara ararauna/A. Chloropterus/A.rubrogenys	2017-01-12	Mauritia flexuosa	4	36	4	0	10	90	100	0	40	4	NA
Brazil	Ara chloropterus	2017-01-10	Mauritia flexuosa	0	15	NA	NA	0	100	NA	NA	15	NA	NA
Brazil	Ara chloropterus	2017-01-11	Magonia pubescens	3	0	0	9	100	0	0	100	3	9	NA
Brazil	Ara chloropterus	2017-01-11	Emmotum nitens	60	0	4	42	100	0	8.69565	91.3043	60	46	NA
Brazil	Aratinga aurea	2017-01-11	Pouteria ramiflora	0	14	1	0	0	100	100	0	14	1	0
Brazil	Aratinga aurea	2017-01-11	Pouteria ramiflora	19	9	1	2	67.8571	32.1429	33.3333	66.6667	28	3	NA
Brazil	Aratinga aurea	2017-01-11	Anacardium occidentale	2	2	9	0	50	50	100	0	4	9	NA
Brazil	Aratinga jandaya	2017-01-11	Pouteria ramiflora	0	5	NA	NA	0	100	NA	NA	5	NA	0
Brazil	Diopsittaca nobilis	2017-01-11	Pouteria ramiflora	2	9	2	0	18.1818	81.8182	100	0	11	2	0
Brazil	Orthopsittaca manilata	2017-01-10	Mauritia flexuosa	81	85	NA	NA	48.7952	51.2048	NA	NA	166	NA	NA
Brazil	Thectocercus acuticaudatus	2017-01-11	Tapirira guianensis	61	0	0	50	100	0	0	100	61	50	NA
Brazil	Thectocercus acuticaudatus	2017-01-11	Pouteria ramiflora	20	45	7	1	30.7692	69.2308	87.5	12.5	65	8	0
Brazil	Thectocercus acuticaudatus	2017-01-11	Pouteria ramiflora	27	7	4	0	79.4118	20.5882	100	0	34	4	2
Brazil	Thectocercus acuticaudatus	2017-01-11	Pouteria ramiflora	14	2	NA	NA	87.5	12.5	NA	NA	16	NA	5
Brazil	Thectocercus acuticaudatus	2017-01-11	Pouteria ramiflora	7	17	4	0	29.1667	70.8333	100	0	24	4	NA
Bolivia	Amazona amazonica	2017-11-15	Simarouba amara	20	8	0	6	71.4286	28.5714	0	100	28	6	NA
Bolivia	Ara ararauna	2017-11-15	Salvertia convallariodora	4	0	0	30	100	0	0	100	4	30	NA
Bolivia	Ara ararauna	2017-11-15	Salvertia convallariodora	2	0	0	239	100	0	0	100	2	239	NA
Bolivia	Ara chloropterus	2017-11-18	Acrocomia totai	0	5	0	15	0	100	0	100	5	15	NA
Bolivia	Ara chloropterus	2017-11-19	Acrocomia totai	7	1	0	26	87.5	12.5	0	100	8	26	NA
Bolivia	Ara chloropterus	2017-11-19	Acrocomia totai	27	12	0	57	69.2308	30.7692	0	100	39	57	NA
Bolivia	Ara chloropterus	2017-11-18	Acrocomia totai	16	32	0	74	33.3333	66.6667	0	100	48	74	NA
Australia	Cacatua galerita	2017-03-24	Pinus radiata	NA	NA	9	8	NA	NA	52.9412	47.0588	NA	17	NA
Australia	Cacatua galerita	2017-03-15	Pinus radiata	NA	NA	0	48	NA	NA	0	80	NA	60	NA
Australia	Cacatua galerita	2017-03-15	Pinus radiata	NA	NA	0	85	NA	NA	0	43.5897	NA	195	NA
Australia	Cacatua galerita	2017-03-15	Pinus radiata	NA	NA	0	85	NA	NA	0	41.4634	NA	205	NA
Australia	Cacatua galerita	2017-03-15	Araucaria bidwillii	NA	NA	1	0	NA	NA	50	0	NA	2	NA
Australia	Cacatua galerita	2017-03-15	Araucaria bidwillii	NA	NA	5	0	NA	NA	55.5556	0	NA	9	NA
Australia	Cacatua galerita	2017-03-15	Araucaria bidwillii	NA	NA	2	0	NA	NA	16.6667	0	NA	12	NA
Australia	Cacatua galerita	2017-03-15	Araucaria bidwillii	NA	NA	1	0	NA	NA	7.69231	0	NA	13	NA
Australia	Cacatua galerita	2017-03-15	Araucaria bidwillii	NA	NA	1	2	NA	NA	7.69231	15.3846	NA	13	NA
Australia	Cacatua galerita	2017-03-15	Araucaria bidwillii	NA	NA	2	1	NA	NA	11.7647	5.88235	NA	17	NA
Australia	Cacatua galerita	2017-03-15	Araucaria bidwillii	NA	NA	1	0	NA	NA	5.55556	0	NA	18	NA
Australia	Cacatua galerita	2017-03-15	Araucaria bidwillii	NA	NA	2	0	NA	NA	6.89655	0	NA	29	NA
Australia	Cacatua galerita	2017-03-15	Araucaria bidwillii	NA	NA	1	0	NA	NA	2.7027	0	NA	37	NA
Australia	Cacatua galerita	2017-03-15	Araucaria bidwillii	NA	NA	1	0	NA	NA	1.88679	0	NA	53	NA
Australia	Cacatua galerita	2017-03-15	Araucaria bidwillii	NA	NA	1	0	NA	NA	1.63934	0	NA	61	NA
Australia	Cacatua galerita	2017-03-15	Araucaria bidwillii	NA	NA	1	0	NA	NA	1.6129	0	NA	62	NA
Australia	Cacatua galerita	2017-03-15	Araucaria bidwillii	NA	NA	0	1	NA	NA	0	1.47059	NA	68	NA
Australia	Cacatua galerita	2017-03-15	Araucaria bidwillii	NA	NA	1	0	NA	NA	1.36986	0	NA	73	NA
Australia	Cacatua galerita	2017-03-15	Araucaria bidwillii	NA	NA	4	0	NA	NA	2.7027	0	NA	148	NA
Australia	Calyptorhynchus banksii	2017-03-24	Unidentified	NA	NA	100	16	NA	NA	65.3595	10.4575	NA	153	NA
Australia	Calyptorhynchus banksii	2017-03-24	Terminalia catappa	NA	NA	16	0	NA	NA	64	0	NA	25	NA
Australia	Calyptorhynchus banksii	2017-03-24	Terminalia catappa	NA	NA	19	0	NA	NA	76	0	NA	25	NA
Australia	Calyptorhynchus banksii	2017-03-24	Terminalia catappa	NA	NA	94	0	NA	NA	82.4561	0	NA	114	NA
Australia	Calyptorhynchus banksii	2017-03-24	Terminalia catappa	NA	NA	64	0	NA	NA	55.1724	0	NA	116	NA
Australia	Calyptorhynchus banksii	2017-03-24	Terminalia catappa	NA	NA	62	1	NA	NA	51.2397	0.826446	NA	121	NA
Australia	Calyptorhynchus banksii	2017-03-24	Terminalia catappa	NA	NA	130	0	NA	NA	87.8378	0	NA	148	NA
Australia	Calyptorhynchus banksii	2017-03-24	Terminalia catappa	NA	NA	117	0	NA	NA	65.3631	0	NA	179	NA
Australia	Calyptorhynchus banksii	2017-03-24	Terminalia sp.	NA	NA	15	0	NA	NA	100	0	NA	15	NA
Australia	Calyptorhynchus banksii	2017-03-24	Terminalia sp.	NA	NA	23	0	NA	NA	85.1852	0	NA	27	NA
Australia	Calyptorhynchus banksii	2017-03-24	Terminalia sp.	NA	NA	27	0	NA	NA	100	0	NA	27	NA
Australia	Calyptorhynchus banksii	2017-03-15	Terminalia sp.	NA	NA	27	0	NA	NA	65.8537	0	NA	41	NA
Australia	Calyptorhynchus banksii	2017-03-15	Terminalia sp.	NA	NA	30	0	NA	NA	71.4286	0	NA	42	NA
Australia	Calyptorhynchus banksii	2017-03-15	Terminalia sp.	NA	NA	34	0	NA	NA	46.5753	0	NA	73	NA
Australia	Calyptorhynchus banksii	2017-03-15	Grevillea glauca	NA	NA	2	0	NA	NA	5	0	NA	40	NA
Australia	Calyptorhynchus banksii	2017-03-24	Eucalyptus miniata	NA	NA	63	6	NA	NA	81.8182	7.79221	NA	77	NA
Australia	Calyptorhynchus banksii	2017-03-24	Casuarina sp.	NA	NA	6	13	NA	NA	30	65	NA	20	NA

## Sheet: README
The extent, frequency and ecological functions of food wasting by parrots
Sebastián-González et al.
country	Country where observation was done
bird	bird species
date	date of the observation
plant	plant species where parrots where foraging
whole fruit	number of entire fruits wasted under the tree
partially fruit	number of partially eaten fruits wasted under the tree
whole seed	number of entire seeds wasted under the tree
partially seed	number of partially eaten seeds wasted under the tree
% whole fruit	% of entire fruits wasted under the tree
% partially fruit	% of partially eaten fruits wasted under the tree
% whole seed	% of entire seeds wasted under the tree
% partially seed	% of partially eaten seeds wasted under the tree
number fruits	Total number of fruits under the tree
number seeds	Total number of seeds under the tree
parasitized	Number of parasitized fruits under the tree
