# Supplementary material for: The extent, frequency and ecological functions of food wasting by parrots
Source: Sci Rep. 2019 Oct 24;9:15280. doi: 10.1038/s41598-019-51430-3 (PMC6813306; doi:10.1038/s41598-019-51430-3)
Supplement: Supplementary file 6 — Dataset 5 [file 41598_2019_51430_MOESM6_ESM.xlsx]

## Sheet: Database
Group	Family	Species	Common name	Region	Use camera	Observation	Weight (kg)	Weight class	Number feeding instances	Number dispersal attempts	Dispersal mode	Dispersal distance	Mean dispersal distance (m)	Dispersal range (m)	Dispersal dist observed by us	Comment	Reference 1	Reference 2	Reference 3
bird	Sturnidae	Acridotheres tristis	Common myna	Indomalaya	0	1	0.116	Medium	4	1	Both	large	65	65	1		Dunning Jr. JB. 1991. Handbook of avian body masses. CRC Press
bird	Megapodiidae	Alectura lathami	Australian bush-turkey	Australasia	0	1	2.34	Large	1								Dunning Jr. JB. 1991. Handbook of avian body masses. CRC Press
bird	Anatidae	Anas platyrhynchos	Mallard	Palearctic	0	1	1.082	Large	1								Dunning Jr. JB. 1991. Handbook of avian body masses. CRC Press
bird	Rallidae	Aramides cajanea	Grey-necked wood rail	Neotropical	1	0	0.397	Medium	3								Dunning Jr. JB. 1991. Handbook of avian body masses. CRC Press
mammal	Bovinae	Bos primigenius indicus	Zebu	Indomalaya	1	0	750	Very large	160								Donatti et al 2011. Ecol Lett 14:773-781
bird	Fringillidae	Carduelis carduelis	Goldfinch	Palearctic	0	1	0.016	Small	7								Dunning Jr. JB. 1991. Handbook of avian body masses. CRC Press
mammal	Cebidae	Cebus libidinosus	Bearded capuchin	Neotropical	1	0	2.95	Large	1	1	Both	very large	216	10-844	0	Dispersal for C. Capuchinus	Wilson, D.E. & Reeder D.M. (editors). (2005). Mammal Species of the World. A Taxonomic and Geographic Reference (3rd ed), Johns Hopkins University Press. 1-800-537-5487.	Wehncke, E.V., Hubbell, S.P., Foster, R.B. & Dalling, J.W. (2003) Seed dispersal patterns produced by white‐faced monkeys: implications for the dispersal limitation of neotropical tree species. Journal of Ecology, 91, 677–685.
bird	Picidae	Celeus flavescens	Blond-crested woodpecker	Neotropical	1	0	0.138	Medium	1								Josep, del Hoyo; Andrew, Elliott; Sargatal, Jordi, eds. (2005). Handbook of the Birds of the World. Volume 10: Cuckoo-shrikes to Thrushes. Barcelona: Lynx Edicions. pp. 481–482
bird	Columbidae	Chalcophaps indica	Emerald dove	Indomalaya	0	1	0.136	Medium	2								Dunning Jr. JB. 1991. Handbook of avian body masses. CRC Press
bird	Carduelinae	Chloris chloris	Greenfinch	Palearctic	0	1	0.026	Small	6	2	Both	large	40	70-10	1		Dunning Jr. JB. 1991. Handbook of avian body masses. CRC Press
mammal	Canidae	Chrysocyon brachyurus	Maned wolf	Neotropical	1	0	23	Very large	1	1	Both	very large	large		0		Wilson, D.E. & Reeder D.M. (editors). (2005). Mammal Species of the World. A Taxonomic and Geographic Reference (3rd ed), Johns Hopkins University Press. 1-800-537-5487.	E.F. Santos, E.Z.F. Setz, N. GobbiDiet of the manned wolf (Chrysocyon brachyurus) and its role in seed dispersal on cattle ranch in Brasil. Journal of Zoology, 260 (2003), pp. 203-208	MOTTA-JUNIOR, JC and K MARTINS. 2002. The frugivorous diet of Maned Wolf, Chrysocyon brachyurus , in Brazil: Ecology and Conservation.Pp. 291-303, in : Seed Dispersal and Frugivory:Ecology, Evolution and Conservation (D Levey, WR Silva, and M Galetti, eds). CABi Publishing, Wallingford, Oxon, UK
mammal	Dasypocidae	Cingulata	Armadillo	Neotropical	1	0	range: 2-33	Large	3
fish	Clariidae	Clarias gariepinus	Catfish	Palearctic	0	1	60	Very large	3								Froese, Rainer and Pauly, Daniel, eds. (2014). "Clarias gariepinus" in FishBase. March 2014 version.
bird	Thraupidae	Coereba flaveola	Bananaquit	Neotropical	0	1	0.01	Very small	2								Donatti et al 2011. Ecol Lett 14:773-781
bird	Coliidae	Colius striatus	Specled mousebird	Afrotropical	0	1	0.051	Small	2								Dunning Jr. JB. 1991. Handbook of avian body masses. CRC Press
bird	Columbidae	Columba livia	Rock dove	Palearctic	0	1	0.354	Medium	32	3	Both	medium	18.3	5-35	1		Dunning Jr. JB. 1991. Handbook of avian body masses. CRC Press
bird	Columbidae	Columba palumbus	Common wood pigeon	Palearctic	0	1	0.49	Medium	1								Dunning Jr. JB. 1991. Handbook of avian body masses. CRC Press
bird	Corvidae	Corvus coronoides	Australain raven	Australasia	0	1	0.645	Medium	1
bird	Corvidae	Corvus macrorhynchos	Large-billed crow	Indomalaya	0	1	0.505	Medium		1	Both	large	60	60	1		Dunning Jr. JB. 1991. Handbook of avian body masses. CRC Press
bird	Corvidae	Corvus orru	Torresian crow	Australasia	0	1	0.433	Medium	1								Dunning Jr. JB. 1991. Handbook of avian body masses. CRC Press
bird	Fringillidae	Crithagra tristriatus	Brown-rumped seedeater	Afrotropical	0	1	0.022	Small	1								Josep, del Hoyo; Andrew, Elliott; Sargatal, Jordi, eds. (2005). Handbook of the Birds of the World. Barcelona: Lynx Edicions
bird	Tinamidae	Crypturellus soui	Little tinamou	Neotropical	1	0	0.222	Medium	2								Donatti et al 2011. Ecol Lett 14:773-781
mammal	Cuniculidae	Cuniculus paca	Lowland paca	Neotropical	1	0	9.1	Large	10	1	Both	small	6.8	0.5-48.7	0	Data for Dasyprocta leporina	Donatti et al 2011. Ecol Lett 14:773-781	Pires, A.S. & Galetti, M. (2012) The agouti Dasyprocta leporina (Rodentia: Dasyproctidae) as seed disperser of the palm Astrocaryum aculeatissimum. Mastozoología Neotropical, 19, 147–153
bird	Paridae	Cyanistes caeruleus	Eurasian Blue tit	Palearctic	0	1	0.011	Small	3								Dunning Jr. JB. 1991. Handbook of avian body masses. CRC Press
bird	Paridae	Cyanistes teneriffae	African blue tit	Palearctic	0	1	0.011	Small	2								Dietzen, Christian; Garcia-del-Rey, Eduardo; Delgado Castro, Guillermo; Wink, Michael (January 2007). "Phylogeography of the blue tit (Parus teneriffae-group) on the Canary Islands based on mitochondrial DNA sequence data and morphometrics". Journal of Ornithology. 149 (1): 1–12.
bird	Corvidae	Cyanocorax chrysops	Plush-crested jay	Neotropical	1	0	0.166	Medium	1								Dunning Jr. JB. 1991. Handbook of avian body masses. CRC Press
mammal	Dasyproctidae	Dasyprocta	Agouti	Neotropical	1	0	2.8	Large	5								Donatti et al 2011. Ecol Lett 14:773-781
mammal	Dasypocidae	Dasypus novemcinctus	Nine-banded armadillo	Neotropical	1	0	4.5	Large	9								Burnie D and Wilson DE (Eds.) (2005) Animal: The Definitive Visual Guide to the World's Wildlife. DK Adult, ISBN 0789477645
mammal	Didelphidae	Didelphis albiventris	White-eared opossum	Neotropical	1	0	1.5	Large	1	1	Both	large	64	40-82	0	Distance for common oppossum	Wilson, D.E. & Reeder D.M. (editors). (2005). Mammal Species of the World. A Taxonomic and Geographic Reference (3rd ed), Johns Hopkins University Press. 1-800-537-5487.	Cáceres NC, Dittrich VAO, Monteiro-Filho ELA (1999): Fruit consumption, distance of seed dispersal and germination of Solanaceous plants ingested by the common opossum
bird	Columbidae	Ducula aenea	Green imperial pigeon	Indomalaya	0	1	0.545	Medium	2								Dunning Jr. JB. 1991. Handbook of avian body masses. CRC Press
mammal	Equidae	Equus caballus	Horse	Neotropical	1	0	700	Very large	14								Donatti et al 2011. Ecol Lett 14:773-781
mammal	Chlamyphoridae	Euphractus sexcinctus	Six-banded armadillo	Neotropical	1	0	6	Large	5								Donatti et al 2011. Ecol Lett 14:773-781
mammal	Sciuridae	Funambulus palmarum	Indian palm squirrel	Indomalaya	0	1	0.1	Medium		3	Exozoocory	medium	20	35-25	1		Thorington, R.W., Jr.; Hoffmann, R.S. (2005). "Family Sciuridae". In Wilson, D.E.; Reeder, D.M. Mammal Species of the World: a taxonomic and geographic reference (3rd ed.). The Johns Hopkins University Press. pp. 754–818.
bird	Alaudidae	Galerida cristata	Crested lark	Palearctic	0	1	0.041	Small	2								BirdLife International (2012). «Galerida cristata». Lista Roja de especies amenazadas de la UICN2015.4
reptile	Lacertidae	Gallotia galloti	Tenerife lizard	Palearctic	0	1	23.4	Very large	7	6	Endozoocory	medium	16.25	15-20	1		José Antonio Mateo Miras, Valentin Pérez-Mellado, Iñigo Martínez-Solano (2009). «Gallotia galloti». Lista Roja de especies amenazadas de la UICN2018 (en inglés).	Farina, B., Rodríguez, M. L., López, M. R., Moreno, J. E. (2011). Sobre la presencia de Gallotia galloti en el pico del volcán Teide (Tenerife, Islas Canarias). Boletín de la Asociación Herpetológica Española, 22: 46-51.
bird	Icteridae	Gnorimopsar chopi	Chopi blackbird	Neotropical	1	0	0.07	Small	20								Dunning Jr. JB. 1991. Handbook of avian body masses. CRC Press
mammal	Caviidae	Hydrochoerus hydrochaeris	Capybara	Neotropical	1	0	50	Very large	2								Capybara Facts. Smithsonian National Zoological Park.
bird	Pycnonotidae	Hypsipetes leucocephalus	Black bulbul	Indomalaya	0	1	0.052	Small	2								Dunning Jr. JB. 1991. Handbook of avian body masses. CRC Press
reptile	Iguanidae	Iguana iguana	Green iguana	Neotropical	0	1	9	Large		1	Endozoocory	medium	15	15	1		Falcón, Wilfredo; Ackerman, James D.; Recart, Wilnelia; Daehler, Curtis C. (2013). "Biology and Impacts of Pacific Island Invasive Species. 10. Iguana iguana, the Green Iguana (Squamata: Iguanidae)". Pacific Science. 67 (2): 157–186.
mammal	Felidae	Leopardus spp.	Leopard	Neotropical	1	0	7	Large	1								Wilson, Don; Reeder, DeeAnn, eds. (2005). «Leopardus». Mammal Species of the World (en inglés) (3ª edición). Baltimore: Johns Hopkins University Press, 2 vols. (2142 pp.)
bird	Columbidae	Leptotila verreauxi	White-tipped dove	Neotropical	1	0	0.161	Medium	3								Dunning Jr. JB. 1991. Handbook of avian body masses. CRC Press
bird	Fringillidae	Linaria cannabina	Common linnet	Palearctic	0	1	0.019	Small	2								Dunning Jr. JB. 1991. Handbook of avian body masses. CRC Press
arthropod	Formicidae	Linepithema humile	Argentine ant	Neotropical	0	1	0.002	Very small		2	Exozoocory	small	0.43	0.01-2.56	1		Aron S, Keller L, Passera L. Role of resource availability on sex, caste and reproductive allocation ratios in the Argentine ant Linepithema humile. J. Anim. Ecol. 2001;70:831–839.	Gómez C, Oliveras J (2003) Can the Argentine ant (Linepithema humile Mayr) replace native ants in myrmecochory? Acta Oecol 24:47–53
mammal	Canidae	Lycalopex gymnocercus	Pampas fox	Neotropical	1	0	5.1	Large	9								Lucherini, M. & Luengos Vidal, E. M. (2008). "Lycalopex gymnocercus (Carnivora: Canidae)". Mammalian Species: Number 820, pp. 1–9.
bird	Mimidae	Margarops fuscatus	Pearly-eyed thrasher	Neotropical	0	1	0.104	Medium	1								Dunning Jr. JB. 1991. Handbook of avian body masses. CRC Press
mammal	Cervidae	Mazama americana	Red brocket	Neotropical	1	0	36	Very large	2								Donatti et al 2011. Ecol Lett 14:773-781
mammal	Cervidae	Mazama gouazubira	Gray brocket	Neotropical	1	0	18	Very large	14								Wilson, D. E., Mittermeier, R. A., editors (2011). Handbook of the Mammals of the World, vol. 2 (Hoofed Mammals), p. 441.
arthropod	Formicidae	Messor barbarus	Harvester ant	Palearctic	0	1	0.002	Very small		15	Exozoocory	large	53.67	15-145	1		Reyes-López, J. L. and J. Fernández-Haeger. (2001). Some factors determining size-matching in the harvester ant Messor barbarus: Food type, transfer activity, recruitment and size-range. Insectes Sociaux 48, 118-24.
bird	Emberizidae	Miliara calandra	Corn bunting	Palearctic	0	1	0.048	Small	1								Dunning Jr. JB. 1991. Handbook of avian body masses. CRC Press
bird	Falconidae	Milvago chimachima	Yellow-headed caracara	Neotropical	1	0	0.315	Medium	1								Dunning Jr. JB. 1991. Handbook of avian body masses. CRC Press
mammal	Muridae	Mus musculus	House mouse	Global	0	1	0.43	Medium		1	Exozoocory	medium	25	25	1		Berry, R.J. (1970). "The natural history of the house mouse"(PDF). Field Studies. Field Studies Council. 3: 219–62.
mammal	Myrmecophagidae	Myrmecophaga tridactyla	Giant anteater	Neotropical	1	0	35	Very large	1								Gardner, A. L. (2008). Mammals of South America: Marsupials, xenarthrans, shrews, and bats. University of Chicago Press.
mammal	Procyonidae	Nasua nasua	South-american coati	Neotropical	1	0	5.1	Large	8								Donatti et al 2011. Ecol Lett 14:773-781
bird	Numididae	Numida meleagris	Helmeted guineafowl	Afrotropical	0	1	1.3	Large	1								Dunning Jr. JB. 1991. Handbook of avian body masses. CRC Press
bird	Passeridae	Passer domesticus	House sparrow	Palearctic	0	1	0.028	Small	15	3	Both	small	8.33	5-15	1		Dunning Jr. JB. 1991. Handbook of avian body masses. CRC Press
bird	Passeridae	Passer hispaniolensis	Spanish sparrow	Palearctic	0	1	0.024	Small	10	2	Both	large	40	40	1		Dunning Jr. JB. 1991. Handbook of avian body masses. CRC Press
bird	Passeridae	Passer montanus	Eurasian tree sparrow	Palearctic	0	1	0.022	Small	2								Dunning Jr. JB. 1991. Handbook of avian body masses. CRC Press
bird	Passeridae	Passer swainsonii	Swainson's sparrow	Afrotropical	0	1	31.6	Very large	1								Dunning Jr. JB. 1991. Handbook of avian body masses. CRC Press
bird	Columbidae	Patagioenas leucocephala	White-crowned pigeon	Neotropical	0	1	0.141	Medium		1	Both	large	40	40	1		Dunning Jr. JB. 1991. Handbook of avian body masses. CRC Press
mammal	Tayassuidae	Pecari tajacu	Collared peccary	Neotropical	1	0	26	Very large	6								Donatti et al 2011. Ecol Lett 14:773-781
bird	Cracidae	Penelope jacquacu	Spix's guan	Neotropical	1	0	1.49	Large	1								Dunning Jr. JB. 1991. Handbook of avian body masses. CRC Press
arthropod	Formicidae	Pheidole pallidula		Palearctic	0	1	0.002	Very small		15	Exozoocory	large	40.33	15-100	1		Castro, S., M. Alvarez, and M. L. Munguira. 2015. Morphology of the stridulatory organs of Iberian myrmicine ants (Hymenoptera: Formicidae). Italian Journal of Zoology. 82:387-397.
bird	Corvidae	Pica pica	Eurasian magpie	Palearctic	0	1	0.406	Medium	5	2	Both	large	47.5	10 to 85	1		Dunning Jr. JB. 1991. Handbook of avian body masses. CRC Press
mammal	Procyonidae	Procyon cancrivorus	South american raccoon	Neotropical	1	0	4.5	Large	10								Donatti et al 2011. Ecol Lett 14:773-781
mammal	Muridae	Rattus norvegicus	Brown rat	Global	0	1	0.32	Medium		3	Exozoocory	large	35	30-40	1		Ruedas, L. (2008). "Rattus norvegicus". IUCN Red List of Threatened Species. Version 2011.1. International Union for Conservation of Nature.
mammal	Muridae	Rattus rattus	Black rat	Global	0	1	0.15	Medium	1	1	Exozoocory	medium	15	15	1		Schwartz, Charles Walsh and Schwartz, Elizabeth Reeder (2001). The Wild Mammals of Missouri, University of Missouri Press, ISBN 978-0-8262-1359-4,
mammal	Sciuridae	Sciurus vulgaris	Red squirrel	Palearctic	0	1	0.3	Medium	1	4	Endozoocory	medium	26.25	20-30	1		Shar, S.; Lkhagvasuren, D.; Bertolino, S.; Henttonen, H.; Kryštufek, B.; Meinig, H. (2008). "Sciurus vulgaris". IUCN Red List of Threatened Species. IUCN. 2008
bird	Fringillidae	Serinus canaria	Atlantic canary	Palearctic	0	1	0.024	Small	6	1	Both	small	5	5	1		Dunning Jr. JB. 1991. Handbook of avian body masses. CRC Press
bird	Fringillidae	Serinus serinus	European serin	Palearctic	0	1	0.011	Small	9								Dunning Jr. JB. 1991. Handbook of avian body masses. CRC Press
bird	Columbidae	Streptopelia chinensis	Spotted dove	Indomalaya	0	1	0.159	Medium	6								Dunning Jr. JB. 1991. Handbook of avian body masses. CRC Press
bird	Columbidae	Streptopelia decaocto	Eurasian collared dove	Palearctic	0	1	0.149	Medium	12	1	Both	medium	15	15	1		Dunning Jr. JB. 1991. Handbook of avian body masses. CRC Press
bird	Columbidae	Streptopelia roseogrisea	African collared dove	Afrotropical	0	1	0.155	Medium	3								Dunning Jr. JB. 1991. Handbook of avian body masses. CRC Press
bird	Columbidae	Streptopelia senegalensis	Laughing dove	Afrotropical	0	1	0.101	Medium	2								Dunning Jr. JB. 1991. Handbook of avian body masses. CRC Press
bird	Columbidae	Streptopelia turtur	European turtle dove	Palearctic	0	1	0.132	Medium	1								Dunning Jr. JB. 1991. Handbook of avian body masses. CRC Press
bird	Sturnidae	Sturnus unicolor	Spotless starling	Palearctic	0	1	0.085	Small	8	2	Both	large	40	35-45	1		Dunning Jr. JB. 1991. Handbook of avian body masses. CRC Press
mammal	Suidae	Sus scrofa domesticus	Domestic pig	Neotropical	1	0	200	Very large	4								Wilson, D.E.; Reeder, D.M., eds. (2005). Mammal Species of the World: A Taxonomic and Geographic Reference (3rd ed.). Johns Hopkins University Press.
bird	Sylviidae	Sylvia atricapilla	Eurasian blackcap	Palearctic	0	1	0.02	Small	1	1	Both	small	10	10	1		Dunning Jr. JB. 1991. Handbook of avian body masses. CRC Press
mammal	Tapiridae	Tapirus terrestris	South American tapir	Neotropical	1	0	240	Very large	10								Donatti et al 2011. Ecol Lett 14:773-781
mammal	Echimyidae	Thrichomys spp	Punaré	Neotropical	1	0	range: 0.05-0.5	Medium	1								Teixeira BR, Roque ALR, Barreiros-Gomez SC, Borodin PM, Jansen AM, et al. (2005) Maintenance and breeding of Thrichomys (Trouessart, 1880) (Rodentia: Echimyidae) in captivity. Mem Inst Oswaldo Cruz 100: 527–530.	D’Elía G Myers P. 2014. Sobre las Thrichomys (Hysticognathi: Echimyidae) paraguayas: la distinción de Thrichomys fosteri Thomas, 1903.Therya 5:153–166.
bird	Leiothrichidae	Turdoides affinis	Yellow-billed babbler	Indomalaya	0	1	0.063	Small	6								Zacharias, V.J & Anil Mathew, D.N. (1988). "Ecology of Babblers (Turdoides spp.)". J. Bombay Nat. Hist. Soc. 85 (1): 50–63.
bird	Turdidae	Turdus leucomelas	Pale-breasted thrush	Neotropical	1	0	0.05	Small	1								Donatti et al 2011. Ecol Lett 14:773-781
bird	Turdidae	Turdus merula	Common blackbird	Palearctic	0	1	0.113	Medium	37	12	Both	medium	28.3	5-60	1		Dunning Jr. JB. 1991. Handbook of avian body masses. CRC Press
bird	Turdidae	Turdus plumbeus	Red-legged thrush	Neotropical	0	1	0.078	Small	1								Dunning Jr. JB. 1991. Handbook of avian body masses. CRC Press
bird	Esrildidae	Uraeginthus bengalus	Red-cheeked cordon-bleu	Afrotropical	0	1	0.0099	Very small	1								Dunning Jr. JB. 1991. Handbook of avian body masses. CRC Press
bird	Coliidae	Urocolius indicus	Red-faced mousebird	Afrotropical	0	1	0.053	Small	1								Dunning Jr. JB. 1991. Handbook of avian body masses. CRC Press
bird	Viduidae	Vidua macroura	Pin-tailed whydah	Afrotropical	0	1	0.016	Small	1								Dunning Jr. JB. 1991. Handbook of avian body masses. CRC Press

## Sheet: README
The extent, frequency and ecological functions of food wasting by parrots
Sebastián-González et al.
Data on the species detected benefitting from the food wasted by parrots or as potential secondary seed dispersers
Details on dispersal characteristics where only collected for the species detected as potential seed dispersers
Group	Taxonomic group: mammal, bird, arthropod, fish or reptile
Family	Taxonomic family
Species	Species name
Common name	English common name of the species
Region	Mein region where the species is distributed
Use camera	1 when the observation was made using a camera trap
Observation	1 when the behaviour was observed
Weight (kg)	Mean weight of the species
Number feeding instances	Number of times the species was detected consuming food wasted by parrots
Number dispersal attempts	Number of times the species was observed as potential secondary disperser
Dispersal mode	Endozoocory, exozoocory or both
Dispersal distance	Very large [> 100 m], large [>30 m], medium [>10 m], small [<=10 m]
Mean dispersal distance (m)	Mean dispersal distance of the species from literature
Dispersal range (m)	Minimum and maximum values of seed dispersal from literature
Dispersal dist observed by us	1 when the mean and range of dispersal distances are from our own observations
Comment	Additional information about the measures shown
Reference 1	Reference used for filling the table
Reference 2	Reference used for filling the table
Reference 3	Reference used for filling the table
